# Supplementary material for: Comparative two-dimensional polyacrylamide gel electrophoresis of the salivary proteome of children with autism spectrum disorder
Source: J Cell Mol Med. 2015 Aug 20;19(11):2664–78. doi: 10.1111/jcmm.12658 (PMC4627571; doi:10.1111/jcmm.12658)
Supplement: Supplementary file 2 — Table S1 Summary results for 2D gel comparison of saliva samples. [file jcmm0019-2664-sd2.xlsx]

## Sheet: Table 1
			ASD	ASD	Average	Control	Control	Average	ASD vs	ASD vs	Montage
			LF849 #7	LF849 #8	ASD	LF849 #10	LF849 #11	Control	Control	Control	Image
Spot #	PI	MW	Spot %	Spot %	Spot %	Spot %	Spot %	Spot %	Difference	T-test (p)	Page #
10	5.32028	156845	0.0139722	0.0138667	0.0139195	0.00456401	0.00497138	0.00476769	2.91954	0.000528173	9.5
21	7.51709	101283	0.0848051	0.0965742	0.0906897	0.023507	0.0243635	0.0239352	3.78896	0.00772164	10
25	5.77403	100518	0.0183501	0.0119165	0.0151333	0.0019136	0.00647018	0.00419189	3.61014	0.108985	10.5
33	6.7169	92473.1	0.010978	0.0099261	0.010452	0.00136343	0.004416	0.00288972	3.61697	0.0426751	11
41	7.54527	90153.7	0.0431405	0.0297994	0.0364699	0.0103579	0.00555696	0.00795741	4.58314	0.0566213	11.5
44	5.86546	89597.3	0.0220059	0.0225428	0.0222743	0.000856659	0.00735773	0.00410719	5.42325	0.0307529	12
46	5.79875	89457.7	0.0888892	0.0918644	0.0903768	0.00840248	0.00437675	0.00638962	14.1443	0.00088693	12.5
59	5.52634	87224.4	0.0348072	0.0339079	0.0343575	0.00218758	0.00610775	0.00414766	8.28359	0.00440202	13
67	5.52819	85270.2	0.00453814	0.00369501	0.00411657	0.000957176	0.00165456	0.00130587	3.15237	0.0358606	13.5
68	5.354	85130.7	0.0102372	0.0075978	0.00891751	0.00101826	0.00444303	0.00273064	3.26572	0.103495	14
100	5.06663	77550.5	0.00503779	0.00243686	0.00373733	0.000484023	0.00167063	0.00107733	3.46907	0.203823	14.5
102	5.33361	77034.9	0.0076869	0.00218872	0.00493781	0.00110846	0.00133033	0.00121939	4.0494	0.309105	15
117	5.417	69218.3	0.0128875	0.00938526	0.0111364	0.00140905	0.00111295	0.001261	8.83137	0.030239	15.5
118	6.23685	68427.6	0.0103135	0.0083484	0.00933094	0.00276521	0.00386347	0.00331434	2.81533	0.0332623	16
203	6.49123	55452	0.00688377	0.00622033	0.00655205	0.00317675	0.00180074	0.00248874	2.63267	0.0335656	16.5
206	5.64422	55618.9	0.0435117	0.0584624	0.0509871	0.0153868	0.0110442	0.0132155	3.85814	0.0399447	17
251	6.65654	49757.2	0.0163814	0.0229037	0.0196426	0.00171457	0.00225211	0.00198334	9.90378	0.0326618	17.5
255	5.37155	49618.5	0.00999426	0.00893332	0.00946379	0.00172791	0.00380966	0.00276879	3.41803	0.0291251	18
279	5.71423	47381.1	0.0138678	0.0180537	0.0159608	0.00229459	0.00224875	0.00227167	7.026	0.096593	18.5
337	5.34323	42538.2	0.00446956	0.00482684	0.0046482	0.0024537	0.00285026	0.00265198	1.75273	0.0174096	19
358	5.39395	41731.7	0.00551696	0.00501896	0.00526796	0.00262687	0.00242746	0.00252717	2.08453	0.0094418	19.5
377	5.39757	40848.4	0.00750935	0.00825957	0.00788446	0.00386045	0.00295891	0.00340968	2.31238	0.0167445	20
403	6.98276	42538.7	0.0113707	0.010531	0.0109509	0.00427521	0.0046831	0.00447916	2.44485	0.0051614	20.5
442	5.58777	37046.5	0.0270756	0.0262092	0.0266424	0.0143259	0.0143916	0.0143587	1.85549	0.0012484	21
449	7.1985	36481.7	0.0409937	0.0484952	0.0447445	0.0240582	0.0280896	0.0260739	1.71606	0.0482777	21.5
454	5.95006	36048	0.130162	0.140646	0.135404	0.064777	0.0756	0.0701885	1.92915	0.0130846	22
484	Nd	Nd	0.00601643	0.00520813	0.00561228	0.000261638	0.00155585	0.000908742	6.17588	0.025316	22.5
523	4.99304	32617.7	0.00810837	0.00775228	0.00793033	0.00502817	0.0037659	0.00439703	1.80356	0.0327625	23
671	5.93358	25733.1	0.182972	0.166638	0.174805	0.0824387	0.06635	0.0743943	2.34971	0.0127842	23.5
672	6.39955	25562.7	0.135326	0.126295	0.13081	0.0486615	0.0552024	0.051932	2.51888	0.00495933	24
679	Nd	Nd	0.0180972	0.0143017	0.0161995	0.00657291	0.00364886	0.00511089	3.1696	0.0436428	24.5
681	6.20253	25074.4	0.00730576	0.00941526	0.00836051	0.00165062	0.00311027	0.00238044	3.51217	0.0430546	25
688	6.38918	24702.5	0.119589	0.110946	0.115267	0.0580999	0.0666095	0.0623547	1.84857	0.0128835	25.5
699	6.38918	23772.5	0.156762	0.127172	0.141967	0.0655583	0.0677106	0.0666344	2.13054	0.0366555	26
745	6.37881	20378.3	0.23973	0.240517	0.240124	0.133277	0.132381	0.132829	1.80777	3.08935e-05	26.5
754	5.31197	20013.6	0.100961	0.118391	0.109676	0.0436465	0.0499873	0.0468169	2.34266	0.0210795	27
828	6.07294	14123.5	0.258254	0.298674	0.278464	0.141363	0.153512	0.147437	1.8887	0.0249731	27.5
834	6.20149	13424.3	1.12187	1.00335	1.06261	0.602959	0.618659	0.610809	1.73967	0.0170604	28
835	7.49531	13693.8	0.148319	0.244082	0.1962	0.00462135	0.0590641	0.0318427	6.16153	0.096346	28.5
845	Nd	Nd	0.00616537	0.00625268	0.00620902	0.0016439	0.00140064	0.00152227	4.0788	0.000759409	29
850	6.66827	11855.8	0.172156	0.117963	0.145059	0.0231634	0.0154217	0.0192925	7.51893	0.0442459	29.5
856	5.9372	11864.5	0.611818	0.657228	0.634523	0.362639	0.304329	0.333484	1.90271	0.0147359	30
859	Nd	Nd	0.0249029	0.0215836	0.0232432	0.000980762	0.0144467	0.00771371	3.01323	0.15448	30.5
870	Nd	Nd	0.0440271	0.029039	0.036533	0.00800864	0.00565879	0.00683371	5.346	0.0594752	31
889	6.62701	4242.19	0.248607	0.123172	0.185889	0.0501095	0.0642521	0.0571808	3.25091	0.178263	31.5
1	6.97686	206724	0.0148751	0.0128234	0.0138492	0.0756099	0.0332907	0.0544503	-3.93165	0.195349	32
2	6.98953	197957	0.00941906	0.0145191	0.0119691	0.069723	0.0484557	0.0590894	-4.93685	0.049862	32.5
3	6.93249	182109	0.00210833	0.000301993	0.00120516	0.00579975	0.00252427	0.00416201	-3.45349	0.254678	33
4	7.04607	180496	0.00047417	0.000690218	0.000582194	0.00572194	0.0037199	0.00472092	-8.10885	0.0543969	33.5
5	7.04799	176252	0.000608183	0.000563523	0.000585853	0.0104133	0.0115318	0.0109726	-18.7292	0.00289118	34
8	7.0192	162306	0.00089312	0.000948749	0.000920935	0.00531251	0.00541346	0.00536299	-5.82342	0.000168284	34.5
11	7.01153	152604	0.00178451	0.00170265	0.00174358	0.00767769	0.00621958	0.00694863	-3.98527	0.019118	35
13	7.00385	145328	0.00531902	0.00524524	0.00528213	0.0215956	0.0208817	0.0212387	-4.02085	0.000505372	35.5
18	6.71749	108295	0.00604117	0.00595487	0.00599802	0.0114619	0.00954498	0.0105034	-1.75115	0.0424796	36
53	6.9505	88277.5	0.0257999	0.0178086	0.0218043	0.0456286	0.0406209	0.0431248	-1.97781	0.0455943	36.5
72	5.16657	84294	0.00192731	0.000977932	0.00145262	0.00535961	0.00723754	0.00629857	-4.33601	0.0440481	37
107	5.13992	75486.2	0.00154587	0.00128812	0.001417	0.00542296	0.00334999	0.00438647	-3.09561	0.104654	37.5
113	6.82191	70561.8	0.0142712	0.0200309	0.017151	0.0459869	0.0768081	0.0613975	-3.57981	0.10596	38
150	6.02432	61598.1	0.0138218	0.0072226	0.0105222	0.0302898	0.0410234	0.0356566	-3.3887	0.0574641	38.5
154	6.32342	62914.5	0.00300402	0.000902992	0.0019535	0.0073484	0.0472264	0.0272874	-13.9684	0.332194	39
155	6.45413	62914.5	0.00120705	0.00195269	0.00157987	0.00239084	0.0213938	0.0118923	-7.52741	0.474202	39.5
157	6.2078	62787.3	0.00424137	0.000726016	0.00248369	0.002763	0.0198272	0.0112951	-4.54771	0.41825	40
159	6.59992	62533	0.00947714	0.0044488	0.00696297	0.0347112	0.0471744	0.0409428	-5.88008	0.0369528	40.5
161	6.72308	62278.6	0.0468366	0.0401961	0.0435164	0.117483	0.118466	0.117974	-2.71103	0.00202589	41
165	6.77838	61769.8	0.0197126	0.0192353	0.0194739	0.0399611	0.0396805	0.0398208	-2.04483	0.000185061	41.5
166	7.31048	59244.6	0.0183123	0.0388801	0.0285962	0.13841	0.0706077	0.104509	-3.65465	0.165383	42
170	5.81707	61666.1	0.00223238	0.00643959	0.00433598	0.0160669	0.0203468	0.0182069	-4.19902	0.0437525	42.5
189	6.8469	57415.7	0.0375777	0.0293645	0.0334711	0.0750478	0.0801509	0.0775993	-2.3184	0.0117916	43
196	6.53131	56924.8	0.00483088	0.00573746	0.00528417	0.010182	0.0122621	0.011222	-2.12371	0.0346233	43.5
198	7.55268	56594.9	0.0059845	0.00792985	0.00695718	0.0335054	0.00980503	0.0216552	-3.11265	0.341879	44
201	7.31787	55670.2	0.00682947	0.00919105	0.00801026	0.0152842	0.0140023	0.0146432	-1.82806	0.0386642	44.5
208	5.69396	55517.2	0.0278075	0.0383218	0.0330647	0.129256	0.139182	0.134219	-4.0593	0.00506941	45
228	5.40471	52873	0.000922158	0.00155384	0.001238	0.00761719	0.00741757	0.00751738	-6.0722	0.00277099	45.5
230	6.58641	52408.2	0.00911307	0.00841677	0.00876492	0.0186837	0.016992	0.0178379	-2.03515	0.0100114	46
248	7.02976	50010.7	0.0136872	0.0203458	0.0170165	0.0636182	0.069374	0.0664961	-3.90774	0.00781775	46.5
250	5.68291	50127	0.00420018	0.00146969	0.00283494	0.013775	0.0112017	0.0124884	-4.40516	0.0357527	47
257	6.77927	49462.6	0.00167368	0.00107598	0.00137483	0.018234	0.0319314	0.0250827	-18.2442	0.0743984	47.5
260	7.03715	48719.9	0.0165942	0.0205777	0.018586	0.0423926	0.0525917	0.0474922	-2.55527	0.0340496	48
272	6.59643	47891.7	0.00703672	0.00532803	0.00618237	0.0120631	0.0115761	0.0118196	-1.91182	0.0239461	48.5
277	6.93206	47597.1	0.0212924	0.024175	0.0227337	0.0625863	0.0964061	0.0794962	-3.49684	0.0789514	49
288	7.02053	46237.7	0.0485641	0.0635734	0.0560687	0.132248	0.202086	0.167167	-2.98146	0.0896683	49.5
292	7.23292	45939.8	0.00119807	0.000972922	0.00108549	0.00713594	0.00990719	0.00852156	-7.8504	0.0332194	50
295	5.68106	46160.7	0.00570846	0.00379616	0.00475231	0.0470259	0.0335345	0.0402802	-8.47592	0.034863	50.5
296	6.7918	45927.9	0.00180912	0.000968605	0.00138886	0.00374713	0.00738891	0.00556802	-4.00906	0.154817	51
297	6.93206	45829.8	0.00832242	0.00854765	0.00843503	0.0255209	0.0304725	0.0279967	-3.31909	0.0156754	51.5
300	7.02976	44847.6	0.00939638	0.0104497	0.00992306	0.0451476	0.0439372	0.0445424	-4.48878	0.000536592	52
318	6.69912	43571.5	0.031546	0.0285149	0.0300304	0.0610421	0.123767	0.0924048	-3.07704	0.185354	52.5
320	6.48372	43473.3	0.00588484	0.00350391	0.00469438	0.0181954	0.0327388	0.0254671	-5.42503	0.106163	53
321	7.03501	46288.5	0.0102529	0.0116403	0.0109466	0.0311829	0.0349828	0.0330828	-3.02219	0.00824577	53.5
331	7.18905	42678.1	0.00731388	0.00708426	0.00719907	0.0198112	0.0246481	0.0222296	-3.08785	0.0249797	54
348	6.90981	42059.5	0.00250352	0.00810297	0.00530325	0.0138851	0.0247051	0.0192951	-3.63835	0.148459	54.5
370	7.02841	41015.7	0.00925872	0.0160266	0.0126427	0.037272	0.0677439	0.052508	-4.15323	0.12514	55
375	7.20606	40826.8	0.0117397	0.0136605	0.0127001	0.0304716	0.056937	0.0437043	-3.44126	0.144468	55.5
391	7.4045	39995.5	0.00129637	0.000539569	0.000917969	0.00488892	0.00524911	0.00506902	-5.52199	0.0100388	56
396	5.74174	40003.6	0.0116203	0.0124597	0.01204	0.0226354	0.0190721	0.0208537	-1.73204	0.040524	56.5
402	6.78217	39451.6	0.0345764	0.0441154	0.0393459	0.0649058	0.075313	0.0701094	-1.78187	0.0488245	57
408	6.12398	39144.8	0.0375586	0.0613817	0.0494702	0.129383	0.108213	0.118798	-2.40141	0.048982	57.5
430	5.69284	37699.4	0.0020495	0.0048407	0.0034451	0.00816417	0.0187163	0.0134402	-3.90126	0.208507	58
434	5.2907	37545.7	0.00864214	0.00666649	0.00765431	0.0214425	0.0267032	0.0240728	-3.145	0.028059	58.5
435	6.55193	37342.3	0.00436275	0.00395233	0.00415754	0.0100803	0.00843471	0.0092575	-2.22668	0.0265511	59
438	5.1253	37406.1	0.0107857	0.0125468	0.0116663	0.0239251	0.0237489	0.023837	-2.04324	0.00524544	59.5
441	6.90981	37150.5	0.0109093	0.00735741	0.00913333	0.0343673	0.0581942	0.0462808	-5.06724	0.0910132	60
451	5.11137	36532	0.0266547	0.0381982	0.0324264	0.0641352	0.068625	0.0663801	-2.0471	0.0316946	60.5
505	5.27621	33283	0.0245259	0.022617	0.0235715	0.0455804	0.0531811	0.0493808	-2.09494	0.0222817	61
539	7.73877	31656.9	0.00723097	0.00645859	0.00684478	0.0523496	0.14133	0.09684	-14.148	0.2923	61.5
547	7.76484	31167	0.0145984	0.00962149	0.0121099	0.051129	0.0810542	0.0660916	-5.45764	0.0706843	62
585	7.42717	29303	0.00369323	0.00544068	0.00456696	0.011883	0.0105762	0.0112296	-2.45888	0.0257828	62.5
643	5.77818	27066.8	0.00730102	0.00766789	0.00748445	0.0145157	0.0173656	0.0159406	-2.12983	0.0276726	63
652	Nd	Nd	0.00410958	0.00882988	0.00646973	0.0264428	0.0169126	0.0216777	-3.35064	0.103605	63.5
656	Nd	Nd	0.0278837	0.0209201	0.0244019	0.0533583	0.0509122	0.0521352	-2.13652	0.0172498	64
666	5.80855	25936.5	0.0338155	0.0376385	0.035727	0.0721184	0.0832977	0.0777081	-2.17505	0.0192322	64.5
668	Nd	Nd	0.00546947	0.00738623	0.00642785	0.0547334	0.0532314	0.0539824	-8.3982	0.000654918	65
703	6.63545	23121.6	0.0102053	0.014454	0.0123296	0.0278303	0.0585478	0.043189	-3.50287	0.184831	65.5
706	6.80914	23075.1	0.0137142	0.0154141	0.0145642	0.0309791	0.0337665	0.0323728	-2.22277	0.00829841	66
732	6.11698	21447.7	0.0130388	0.0119302	0.0124845	0.0236942	0.0256678	0.024681	-1.97693	0.00850198	66.5
739	6.11179	20820	0.0111756	0.00828082	0.00972818	0.022421	0.0218113	0.0221162	-2.27341	0.0139587	67
757	Nd	Nd	0.113517	0.120393	0.116955	0.356514	0.329769	0.343142	-2.93396	0.00370575	67.5
763	4.84962	19472.7	0.246322	0.229092	0.237707	0.73129	0.568521	0.649906	-2.73406	0.0372321	68
777	4.85546	18741.7	0.0283435	0.0302203	0.0292819	0.154373	0.0937933	0.124083	-4.23754	0.196969	68.5
795	6.59657	16984	0.0312097	0.0292298	0.0302197	0.050206	0.055787	0.0529965	-1.75371	0.0164825	69
796	5.39413	17278.2	0.0290455	0.0264029	0.0277242	0.0541577	0.0468084	0.0504831	-1.8209	0.0282006	69.5
800	5.50845	17210.4	0.0369771	0.0290328	0.0330049	0.0692069	0.072605	0.070906	-2.14834	0.0127454	70
803	5.18326	16670.3	0.0196941	0.0204479	0.020071	0.032828	0.0392557	0.0360419	-1.79572	0.0386845	70.5
811	5.93001	15786.2	0.0568623	0.0463135	0.0515879	0.163327	0.15957	0.161448	-3.12958	0.00258729	71
814	Nd	Nd	0.0956511	0.0392242	0.0674376	0.336543	0.0763837	0.206463	-3.06155	0.405903	71.5
820	5.92465	14836.8	0.0413212	0.0280103	0.0346658	0.0725888	0.0688692	0.070729	-2.04031	0.0348123	72
824	6.32786	13021.7	0.00586476	0.00501839	0.00544157	0.0240913	0.0198334	0.0219623	-4.03603	0.0168273	72.5
837	6.06297	13826.6	0.053878	0.0512759	0.052577	0.106934	0.0973059	0.10212	-1.94229	0.00997982	73
857	6.70696	11137	0.039307	0.0234805	0.0313937	0.187073	0.0739766	0.130525	-4.15768	0.224677	73.5

## Sheet: sorting
			Disease	Disease	Average	Normal	Normal	Average	Disease vs	Disease vs	Montage
			LF849 #7	LF849 #8	Disease	LF849 #10	LF849 #11	Normal	Normal	Normal	Image
Spot #	PI	MW	Spot %	Spot %	Spot %	Spot %	Spot %	Spot %	Difference	T-test (p)	Page #
10	5.32028	156845	0.0139722	0.0138667	0.0139195	0.00456401	0.00497138	0.00476769	2.91954	0.000528173
21	7.51709	101283	0.0848051	0.0965742	0.0906897	0.023507	0.0243635	0.0239352	3.78896	0.00772164
25	5.77403	100518	0.0183501	0.0119165	0.0151333	0.0019136	0.00647018	0.00419189	3.61014	0.108985
33	6.7169	92473.1	0.010978	0.0099261	0.010452	0.00136343	0.004416	0.00288972	3.61697	0.0426751
41	7.54527	90153.7	0.0431405	0.0297994	0.0364699	0.0103579	0.00555696	0.00795741	4.58314	0.0566213
44	5.86546	89597.3	0.0220059	0.0225428	0.0222743	0.000856659	0.00735773	0.00410719	5.42325	0.0307529
46	5.79875	89457.7	0.0888892	0.0918644	0.0903768	0.00840248	0.00437675	0.00638962	14.1443	0.00088693
59	5.52634	87224.4	0.0348072	0.0339079	0.0343575	0.00218758	0.00610775	0.00414766	8.28359	0.00440202
67	5.52819	85270.2	0.00453814	0.00369501	0.00411657	0.000957176	0.00165456	0.00130587	3.15237	0.0358606
68	5.354	85130.7	0.0102372	0.0075978	0.00891751	0.00101826	0.00444303	0.00273064	3.26572	0.103495
100	5.06663	77550.5	0.00503779	0.00243686	0.00373733	0.000484023	0.00167063	0.00107733	3.46907	0.203823
102	5.33361	77034.9	0.0076869	0.00218872	0.00493781	0.00110846	0.00133033	0.00121939	4.0494	0.309105
117	5.417	69218.3	0.0128875	0.00938526	0.0111364	0.00140905	0.00111295	0.001261	8.83137	0.030239
118	6.23685	68427.6	0.0103135	0.0083484	0.00933094	0.00276521	0.00386347	0.00331434	2.81533	0.0332623
203	6.49123	55452	0.00688377	0.00622033	0.00655205	0.00317675	0.00180074	0.00248874	2.63267	0.0335656
206	5.64422	55618.9	0.0435117	0.0584624	0.0509871	0.0153868	0.0110442	0.0132155	3.85814	0.0399447
251	6.65654	49757.2	0.0163814	0.0229037	0.0196426	0.00171457	0.00225211	0.00198334	9.90378	0.0326618
255	5.37155	49618.5	0.00999426	0.00893332	0.00946379	0.00172791	0.00380966	0.00276879	3.41803	0.0291251
279	5.71423	47381.1	0.0138678	0.0180537	0.0159608	0.00229459	0.00224875	0.00227167	7.026	0.096593
324	5.43737	43417.8	0.0103602	0.0960841	0.0532222	0.00415953	0.0129285	0.008544	NC	0.408684
337	5.34323	42538.2	0.00446956	0.00482684	0.0046482	0.0024537	0.00285026	0.00265198	1.75273	0.0174096
358	5.39395	41731.7	0.00551696	0.00501896	0.00526796	0.00262687	0.00242746	0.00252717	2.08453	0.0094418
377	5.39757	40848.4	0.00750935	0.00825957	0.00788446	0.00386045	0.00295891	0.00340968	2.31238	0.0167445
403	6.98276	42538.7	0.0113707	0.010531	0.0109509	0.00427521	0.0046831	0.00447916	2.44485	0.0051614
442	5.58777	37046.5	0.0270756	0.0262092	0.0266424	0.0143259	0.0143916	0.0143587	1.85549	0.0012484
449	7.1985	36481.7	0.0409937	0.0484952	0.0447445	0.0240582	0.0280896	0.0260739	1.71606	0.0482777
454	5.95006	36048	0.130162	0.140646	0.135404	0.064777	0.0756	0.0701885	1.92915	0.0130846
484	Nd	Nd	0.00601643	0.00520813	0.00561228	0.000261638	0.00155585	0.000908742	6.17588	0.025316
523	4.99304	32617.7	0.00810837	0.00775228	0.00793033	0.00502817	0.0037659	0.00439703	1.80356	0.0327625
671	5.93358	25733.1	0.182972	0.166638	0.174805	0.0824387	0.06635	0.0743943	2.34971	0.0127842
672	6.39955	25562.7	0.135326	0.126295	0.13081	0.0486615	0.0552024	0.051932	2.51888	0.00495933
679	Nd	Nd	0.0180972	0.0143017	0.0161995	0.00657291	0.00364886	0.00511089	3.1696	0.0436428
681	6.20253	25074.4	0.00730576	0.00941526	0.00836051	0.00165062	0.00311027	0.00238044	3.51217	0.0430546
688	6.38918	24702.5	0.119589	0.110946	0.115267	0.0580999	0.0666095	0.0623547	1.84857	0.0128835
699	6.38918	23772.5	0.156762	0.127172	0.141967	0.0655583	0.0677106	0.0666344	2.13054	0.0366555
745	6.37881	20378.3	0.23973	0.240517	0.240124	0.133277	0.132381	0.132829	1.80777	3.08935e-05
754	5.31197	20013.6	0.100961	0.118391	0.109676	0.0436465	0.0499873	0.0468169	2.34266	0.0210795
828	6.07294	14123.5	0.258254	0.298674	0.278464	0.141363	0.153512	0.147437	1.8887	0.0249731
834	6.20149	13424.3	1.12187	1.00335	1.06261	0.602959	0.618659	0.610809	1.73967	0.0170604
835	7.49531	13693.8	0.148319	0.244082	0.1962	0.00462135	0.0590641	0.0318427	6.16153	0.096346
845	Nd	Nd	0.00616537	0.00625268	0.00620902	0.0016439	0.00140064	0.00152227	4.0788	0.000759409
850	6.66827	11855.8	0.172156	0.117963	0.145059	0.0231634	0.0154217	0.0192925	7.51893	0.0442459
856	5.9372	11864.5	0.611818	0.657228	0.634523	0.362639	0.304329	0.333484	1.90271	0.0147359
859	Nd	Nd	0.0249029	0.0215836	0.0232432	0.000980762	0.0144467	0.00771371	3.01323	0.15448
870	Nd	Nd	0.0440271	0.029039	0.036533	0.00800864	0.00565879	0.00683371	5.346	0.0594752
889	6.62701	4242.19	0.248607	0.123172	0.185889	0.0501095	0.0642521	0.0571808	3.25091	0.178263
1	6.97686	206724	0.0148751	0.0128234	0.0138492	0.0756099	0.0332907	0.0544503	-3.93165	0.195349
2	6.98953	197957	0.00941906	0.0145191	0.0119691	0.069723	0.0484557	0.0590894	-4.93685	0.049862
3	6.93249	182109	0.00210833	0.000301993	0.00120516	0.00579975	0.00252427	0.00416201	-3.45349	0.254678
4	7.04607	180496	0.00047417	0.000690218	0.000582194	0.00572194	0.0037199	0.00472092	-8.10885	0.0543969
5	7.04799	176252	0.000608183	0.000563523	0.000585853	0.0104133	0.0115318	0.0109726	-18.7292	0.00289118
8	7.0192	162306	0.00089312	0.000948749	0.000920935	0.00531251	0.00541346	0.00536299	-5.82342	0.000168284
11	7.01153	152604	0.00178451	0.00170265	0.00174358	0.00767769	0.00621958	0.00694863	-3.98527	0.019118
13	7.00385	145328	0.00531902	0.00524524	0.00528213	0.0215956	0.0208817	0.0212387	-4.02085	0.000505372
18	6.71749	108295	0.00604117	0.00595487	0.00599802	0.0114619	0.00954498	0.0105034	-1.75115	0.0424796
53	6.9505	88277.5	0.0257999	0.0178086	0.0218043	0.0456286	0.0406209	0.0431248	-1.97781	0.0455943
72	5.16657	84294	0.00192731	0.000977932	0.00145262	0.00535961	0.00723754	0.00629857	-4.33601	0.0440481
107	5.13992	75486.2	0.00154587	0.00128812	0.001417	0.00542296	0.00334999	0.00438647	-3.09561	0.104654
113	6.82191	70561.8	0.0142712	0.0200309	0.017151	0.0459869	0.0768081	0.0613975	-3.57981	0.10596
150	6.02432	61598.1	0.0138218	0.0072226	0.0105222	0.0302898	0.0410234	0.0356566	-3.3887	0.0574641
154	6.32342	62914.5	0.00300402	0.000902992	0.0019535	0.0073484	0.0472264	0.0272874	-13.9684	0.332194
155	6.45413	62914.5	0.00120705	0.00195269	0.00157987	0.00239084	0.0213938	0.0118923	-7.52741	0.474202
157	6.2078	62787.3	0.00424137	0.000726016	0.00248369	0.002763	0.0198272	0.0112951	-4.54771	0.41825
159	6.59992	62533	0.00947714	0.0044488	0.00696297	0.0347112	0.0471744	0.0409428	-5.88008	0.0369528
161	6.72308	62278.6	0.0468366	0.0401961	0.0435164	0.117483	0.118466	0.117974	-2.71103	0.00202589
165	6.77838	61769.8	0.0197126	0.0192353	0.0194739	0.0399611	0.0396805	0.0398208	-2.04483	0.000185061
166	7.31048	59244.6	0.0183123	0.0388801	0.0285962	0.13841	0.0706077	0.104509	-3.65465	0.165383
170	5.81707	61666.1	0.00223238	0.00643959	0.00433598	0.0160669	0.0203468	0.0182069	-4.19902	0.0437525
189	6.8469	57415.7	0.0375777	0.0293645	0.0334711	0.0750478	0.0801509	0.0775993	-2.3184	0.0117916
196	6.53131	56924.8	0.00483088	0.00573746	0.00528417	0.010182	0.0122621	0.011222	-2.12371	0.0346233
198	7.55268	56594.9	0.0059845	0.00792985	0.00695718	0.0335054	0.00980503	0.0216552	-3.11265	0.341879
201	7.31787	55670.2	0.00682947	0.00919105	0.00801026	0.0152842	0.0140023	0.0146432	-1.82806	0.0386642
208	5.69396	55517.2	0.0278075	0.0383218	0.0330647	0.129256	0.139182	0.134219	-4.0593	0.00506941
222	6.93206	54273.8	0.0178241	0.0157307	0.0167774	0.0455487	0.054922	0.0502353	NC	0.0199846
223	5.62211	53483.2	0.00452206	0.00502204	0.00477205	0.0258527	0.00509814	0.0154754	NC	0.490246
228	5.40471	52873	0.000922158	0.00155384	0.001238	0.00761719	0.00741757	0.00751738	-6.0722	0.00277099
230	6.58641	52408.2	0.00911307	0.00841677	0.00876492	0.0186837	0.016992	0.0178379	-2.03515	0.0100114
248	7.02976	50010.7	0.0136872	0.0203458	0.0170165	0.0636182	0.069374	0.0664961	-3.90774	0.00781775
250	5.68291	50127	0.00420018	0.00146969	0.00283494	0.013775	0.0112017	0.0124884	-4.40516	0.0357527
257	6.77927	49462.6	0.00167368	0.00107598	0.00137483	0.018234	0.0319314	0.0250827	-18.2442	0.0743984
260	7.03715	48719.9	0.0165942	0.0205777	0.018586	0.0423926	0.0525917	0.0474922	-2.55527	0.0340496
271	7.03346	47528.4	0.00531831	0.00708151	0.00619991	0.0300825	0.0233577	0.0267201	NC	0.0275164
272	6.59643	47891.7	0.00703672	0.00532803	0.00618237	0.0120631	0.0115761	0.0118196	-1.91182	0.0239461
277	6.93206	47597.1	0.0212924	0.024175	0.0227337	0.0625863	0.0964061	0.0794962	-3.49684	0.0789514
288	7.02053	46237.7	0.0485641	0.0635734	0.0560687	0.132248	0.202086	0.167167	-2.98146	0.0896683
292	7.23292	45939.8	0.00119807	0.000972922	0.00108549	0.00713594	0.00990719	0.00852156	-7.8504	0.0332194
295	5.68106	46160.7	0.00570846	0.00379616	0.00475231	0.0470259	0.0335345	0.0402802	-8.47592	0.034863
296	6.7918	45927.9	0.00180912	0.000968605	0.00138886	0.00374713	0.00738891	0.00556802	-4.00906	0.154817
297	6.93206	45829.8	0.00832242	0.00854765	0.00843503	0.0255209	0.0304725	0.0279967	-3.31909	0.0156754
300	7.02976	44847.6	0.00939638	0.0104497	0.00992306	0.0451476	0.0439372	0.0445424	-4.48878	0.000536592
318	6.69912	43571.5	0.031546	0.0285149	0.0300304	0.0610421	0.123767	0.0924048	-3.07704	0.185354
320	6.48372	43473.3	0.00588484	0.00350391	0.00469438	0.0181954	0.0327388	0.0254671	-5.42503	0.106163
321	7.03501	46288.5	0.0102529	0.0116403	0.0109466	0.0311829	0.0349828	0.0330828	-3.02219	0.00824577
331	7.18905	42678.1	0.00731388	0.00708426	0.00719907	0.0198112	0.0246481	0.0222296	-3.08785	0.0249797
346	5.55517	42077.3	0.00397712	0.00462077	0.00429894	0.00706773	0.0081773	0.00762252	NC	0.0352812
348	6.90981	42059.5	0.00250352	0.00810297	0.00530325	0.0138851	0.0247051	0.0192951	-3.63835	0.148459
351	5.77616	41962.1	0.00454612	0.00537614	0.00496113	0.0108609	0.00962833	0.0102446	NC	0.0192083
370	7.02841	41015.7	0.00925872	0.0160266	0.0126427	0.037272	0.0677439	0.052508	-4.15323	0.12514
375	7.20606	40826.8	0.0117397	0.0136605	0.0127001	0.0304716	0.056937	0.0437043	-3.44126	0.144468
391	7.4045	39995.5	0.00129637	0.000539569	0.000917969	0.00488892	0.00524911	0.00506902	-5.52199	0.0100388
396	5.74174	40003.6	0.0116203	0.0124597	0.01204	0.0226354	0.0190721	0.0208537	-1.73204	0.040524
402	6.78217	39451.6	0.0345764	0.0441154	0.0393459	0.0649058	0.075313	0.0701094	-1.78187	0.0488245
408	6.12398	39144.8	0.0375586	0.0613817	0.0494702	0.129383	0.108213	0.118798	-2.40141	0.048982
430	5.69284	37699.4	0.0020495	0.0048407	0.0034451	0.00816417	0.0187163	0.0134402	-3.90126	0.208507
434	5.2907	37545.7	0.00864214	0.00666649	0.00765431	0.0214425	0.0267032	0.0240728	-3.145	0.028059
435	6.55193	37342.3	0.00436275	0.00395233	0.00415754	0.0100803	0.00843471	0.0092575	-2.22668	0.0265511
438	5.1253	37406.1	0.0107857	0.0125468	0.0116663	0.0239251	0.0237489	0.023837	-2.04324	0.00524544
441	6.90981	37150.5	0.0109093	0.00735741	0.00913333	0.0343673	0.0581942	0.0462808	-5.06724	0.0910132
451	5.11137	36532	0.0266547	0.0381982	0.0324264	0.0641352	0.068625	0.0663801	-2.0471	0.0316946
505	5.27621	33283	0.0245259	0.022617	0.0235715	0.0455804	0.0531811	0.0493808	-2.09494	0.0222817
507	7.55134	33164.2	0.0169474	0.0216499	0.0192987	0.0391294	0.0363287	0.037729	NC	0.0213453
534	5.66385	31900.4	0.00456414	0.00467187	0.00461801	0.0227123	0.0157493	0.0192308	NC	0.148916
539	7.73877	31656.9	0.00723097	0.00645859	0.00684478	0.0523496	0.14133	0.09684	-14.148	0.2923
547	7.76484	31167	0.0145984	0.00962149	0.0121099	0.051129	0.0810542	0.0660916	-5.45764	0.0706843
585	7.42717	29303	0.00369323	0.00544068	0.00456696	0.011883	0.0105762	0.0112296	-2.45888	0.0257828
624	7.01896	27857.5	0.00768868	0.0121462	0.00991745	0.0266552	0.0244774	0.0255663	NC	0.0242174
643	5.77818	27066.8	0.00730102	0.00766789	0.00748445	0.0145157	0.0173656	0.0159406	-2.12983	0.0276726
652	Nd	Nd	0.00410958	0.00882988	0.00646973	0.0264428	0.0169126	0.0216777	-3.35064	0.103605
656	Nd	Nd	0.0278837	0.0209201	0.0244019	0.0533583	0.0509122	0.0521352	-2.13652	0.0172498
666	5.80855	25936.5	0.0338155	0.0376385	0.035727	0.0721184	0.0832977	0.0777081	-2.17505	0.0192322
668	Nd	Nd	0.00546947	0.00738623	0.00642785	0.0547334	0.0532314	0.0539824	-8.3982	0.000654918
703	6.63545	23121.6	0.0102053	0.014454	0.0123296	0.0278303	0.0585478	0.043189	-3.50287	0.184831
706	6.80914	23075.1	0.0137142	0.0154141	0.0145642	0.0309791	0.0337665	0.0323728	-2.22277	0.00829841
732	6.11698	21447.7	0.0130388	0.0119302	0.0124845	0.0236942	0.0256678	0.024681	-1.97693	0.00850198
739	6.11179	20820	0.0111756	0.00828082	0.00972818	0.022421	0.0218113	0.0221162	-2.27341	0.0139587
757	Nd	Nd	0.113517	0.120393	0.116955	0.356514	0.329769	0.343142	-2.93396	0.00370575
763	4.84962	19472.7	0.246322	0.229092	0.237707	0.73129	0.568521	0.649906	-2.73406	0.0372321
777	4.85546	18741.7	0.0283435	0.0302203	0.0292819	0.154373	0.0937933	0.124083	-4.23754	0.196969
780	5.39413	18386	0.0354615	0.0253257	0.0303936	0.0593844	0.0585373	0.0589608	NC	0.0302606
795	6.59657	16984	0.0312097	0.0292298	0.0302197	0.050206	0.055787	0.0529965	-1.75371	0.0164825
796	5.39413	17278.2	0.0290455	0.0264029	0.0277242	0.0541577	0.0468084	0.0504831	-1.8209	0.0282006
800	5.50845	17210.4	0.0369771	0.0290328	0.0330049	0.0692069	0.072605	0.070906	-2.14834	0.0127454
803	5.18326	16670.3	0.0196941	0.0204479	0.020071	0.032828	0.0392557	0.0360419	-1.79572	0.0386845
811	5.93001	15786.2	0.0568623	0.0463135	0.0515879	0.163327	0.15957	0.161448	-3.12958	0.00258729
814	Nd	Nd	0.0956511	0.0392242	0.0674376	0.336543	0.0763837	0.206463	-3.06155	0.405903
820	5.92465	14836.8	0.0413212	0.0280103	0.0346658	0.0725888	0.0688692	0.070729	-2.04031	0.0348123
824	6.32786	13021.7	0.00586476	0.00501839	0.00544157	0.0240913	0.0198334	0.0219623	-4.03603	0.0168273
837	6.06297	13826.6	0.053878	0.0512759	0.052577	0.106934	0.0973059	0.10212	-1.94229	0.00997982
857	6.70696	11137	0.039307	0.0234805	0.0313937	0.187073	0.0739766	0.130525	-4.15768	0.224677
867	7.27304	10832.7	0.0282288	0.0110713	0.01965	0.172588	0.368673	0.270631	NC	0.125472

## Sheet: Raw Data
			Average	Disease vs	Disease vs					Average
Spot			Saliva- Disease	Normal	Normal	lf849#07		lf849#08		Saliva- Normal	lf849#10		lf849#11
#	PI	MW	Norm. Vol.	Difference	T-test (p)	Norm. Vol.	Difference	Norm. Vol.	Difference	Norm. Vol.	Norm. Vol.	Difference	Norm. Vol.	Difference
1	6.97686	206724	0.0138492	-3.93165	0.195349	0.0148751	-3.66051	0.0128234	-4.24617	0.0544503	0.0756099	1.3886	0.0332907	-1.6356
2	6.98953	197957	0.0119691	-4.93685	0.049862	0.00941906	-6.27339	0.0145191	-4.06978	0.0590894	0.069723	1.17996	0.0484557	-1.21945
3	6.93249	182109	0.00120516	-3.45349	0.254678	0.00210833	-1.97408	0.000301993	-13.7818	0.00416201	0.00579975	1.3935	0.00252427	-1.6488
4	7.04607	180496	0.000582194	-8.10885	0.0543969	0.00047417	-9.95617	0.000690218	-6.83976	0.00472092	0.00572194	1.21204	0.0037199	-1.2691
5	7.04799	176252	0.000585853	-18.7292	0.00289118	0.000608183	-18.0416	0.000563523	-19.4714	0.0109726	0.0104133	-1.05371	0.0115318	1.05097
6	7.03072	170188	0.00134796	-2.61	0.0632823	0.00164124	-2.14361	0.00105468	-3.33577	0.00351818	0.00302531	-1.16292	0.00401105	1.14009
7	7.03264	165944	0.000974505	-2.56668	0.0506157	0.00100017	-2.50081	0.000948838	-2.63611	0.00250124	0.00214498	-1.16609	0.00285751	1.14244
8	7.0192	162306	0.000920935	-5.82342	0.000168284	0.00089312	-6.00478	0.000948749	-5.6527	0.00536299	0.00531251	-1.0095	0.00541346	1.00941
9	7.02112	158061	0.00197553	-2.75361	0.159801	0.00220576	-2.4662	0.00174531	-3.11684	0.00543985	0.00700404	1.28754	0.00387566	-1.40359
10	5.32028	156845	0.0139195	2.91954	0.000528173	0.0139722	2.93061	0.0138667	2.90847	0.00476769	0.00456401	-1.04463	0.00497138	1.04272
11	7.01153	152604	0.00174358	-3.98527	0.019118	0.00178451	-3.89386	0.00170265	-4.08107	0.00694863	0.00767769	1.10492	0.00621958	-1.11722
12	5.96719	146942	0.00643485	-1.66635	0.571997	0.00638593	-1.67911	0.00648376	-1.65378	0.0107227	0.0161091	1.50234	0.00533626	-2.0094
13	7.00385	145328	0.00528213	-4.02085	0.000505372	0.00531902	-3.99296	0.00524524	-4.04913	0.0212387	0.0215956	1.01681	0.0208817	-1.01709
14	5.76856	145704	0.0216648	-1.04895	0.869346	0.0189519	-1.1991	0.0243776	1.07271	0.0227252	0.0177236	-1.2822	0.0277268	1.22009
15	6.07303	132705	0.0968401	1.47672	0.0534205	0.0899007	1.3709	0.10378	1.58254	0.0655778	0.0626525	-1.04669	0.0685031	1.04461
16	6.41	131891	0.00710864	-1.0421	0.913794	0.00910194	1.22868	0.00511533	-1.44818	0.00740793	0.00882524	1.19132	0.00599061	-1.23659
17	7.20346	115010	0.224093	1.1792	0.258818	0.24019	1.2639	0.207996	1.0945	0.190039	0.175322	-1.08394	0.204755	1.07744
18	6.71749	108295	0.00599802	-1.75115	0.0424796	0.00604117	-1.73864	0.00595487	-1.76384	0.0105034	0.0114619	1.09125	0.00954498	-1.10042
19	6.5075	104665	0.00624976	-1.2246	0.510024	0.00796826	1.04113	0.00453127	-1.68903	0.00765344	0.00724709	-1.05607	0.00805979	1.05309
20	6.26751	102245	0.00572053	-1.04404	0.470041	0.00597164	-1.00014	0.00546942	-1.09197	0.00597247	0.00583755	-1.02311	0.00610738	1.02259
21	7.51709	101283	0.0906897	3.78896	0.00772164	0.0848051	3.54311	0.0965742	4.03481	0.0239352	0.023507	-1.01822	0.0243635	1.01789
22	6.03501	101035	0.0222095	1.24313	0.64865	0.0303206	1.69714	0.0140984	-1.26722	0.0178657	0.0167715	-1.06525	0.01896	1.06125
23	6.335	101035	0.00583555	1.07594	0.471846	0.00552648	1.01895	0.00614461	1.13292	0.0054237	0.00577541	1.06485	0.00507198	-1.06935
24	6.42	101035	0.0132614	-1.29008	0.219169	0.0154255	-1.10909	0.0110974	-1.54166	0.0171084	0.0168769	-1.01371	0.0173398	1.01353
25	5.77403	100518	0.0151333	3.61014	0.108985	0.0183501	4.37753	0.0119165	2.84275	0.00419189	0.0019136	-2.19057	0.00647018	1.5435
26	6.12751	100430	0.0148582	-1.36133	0.272904	0.01689	-1.19756	0.0128263	-1.57699	0.0202269	0.0231799	1.14599	0.0172739	-1.17095
27	5.73212	98661.3	0.00940105	-1.94963	0.0895924	0.0111532	-1.64334	0.00764886	-2.39625	0.0183286	0.0206	1.12392	0.0160572	-1.14145
28	5.91252	98042.4	0.029833	1.03511	0.869532	0.0277872	-1.03721	0.0318789	1.10609	0.0288212	0.0338587	1.17479	0.0237836	-1.21181
29	6.4925	96799.7	0.00672508	1.06892	0.840703	0.00861046	1.36859	0.00483971	-1.29997	0.0062915	0.00605572	-1.03893	0.00652728	1.03748
30	5.79134	93086.8	0.00518972	1.87243	0.286454	0.00518179	1.86957	0.00519765	1.87529	0.00277164	0.00393956	1.42138	0.00160372	-1.72825
31	6.60439	92899.9	0.00444117	-1.73978	0.533493	0.0049397	-1.5642	0.00394264	-1.95977	0.00772668	0.0121033	1.56643	0.00335009	-2.30641
32	6.13934	92757.6	0.00542481	1.35281	0.660698	0.00754764	1.88218	0.00330199	-1.21443	0.00401004	0.00579493	1.4451	0.00222515	-1.80214
33	6.7169	92473.1	0.010452	3.61697	0.0426751	0.010978	3.79897	0.0099261	3.43497	0.00288972	0.00136343	-2.11944	0.004416	1.52818
34	6.40687	92188.5	0.00613484	1.03191	0.93933	0.00832039	1.39953	0.00394928	-1.50537	0.00594513	0.006252	1.05162	0.00563825	-1.05443
35	6.25435	92046.2	0.00848503	1.36004	0.338229	0.0100117	1.60474	0.00695838	1.11534	0.00623881	0.00719121	1.15266	0.00528641	-1.18016
36	6.33436	91904	0.00918669	1.30081	0.470688	0.0112809	1.59734	0.00709246	1.00427	0.00706231	0.00825044	1.16824	0.00587418	-1.20226
37	6.45937	91761.7	0.010555	-1.1337	0.720875	0.0105133	-1.1382	0.0105967	-1.12924	0.0119662	0.00895675	-1.336	0.0149757	1.2515
38	6.52188	91334.8	0.00895349	-1.03538	0.881665	0.0103513	1.11662	0.00755566	-1.22693	0.00927026	0.00801375	-1.15679	0.0105268	1.13554
39	5.36326	91132.7	0.00248066	-1.28158	0.716194	0.00403317	1.26862	0.000928153	-3.42527	0.00317918	0.00379124	1.19252	0.00256712	-1.23842
40	6.59189	90908	0.00225542	-2.4995	0.434445	0.00308238	-1.82891	0.00142845	-3.94651	0.0056374	0.00902519	1.60095	0.00224962	-2.50594
41	7.54527	90153.7	0.0364699	4.58314	0.0566213	0.0431405	5.42142	0.0297994	3.74486	0.00795741	0.0103579	1.30166	0.00555696	-1.43197
42	5.42997	89876.5	0.0127981	1.26834	0.0650676	0.0124426	1.2331	0.0131537	1.30358	0.0100905	0.00945677	-1.06701	0.0107242	1.0628
43	5.74501	89736.9	0.0181842	1.35431	0.210587	0.0186795	1.3912	0.0176889	1.31742	0.0134269	0.0108584	-1.23655	0.0159955	1.1913
44	5.86546	89597.3	0.0222743	5.42325	0.0307529	0.0220059	5.3579	0.0225428	5.4886	0.00410719	0.000856659	-4.79443	0.00735773	1.79142
45	5.95256	89597.3	0.00279676	-1.66113	0.585552	0.00450456	-1.03135	0.00108896	-4.26627	0.0046458	0.00695365	1.49676	0.00233795	-1.98713
46	5.79875	89457.7	0.0903768	14.1443	0.00088693	0.0888892	13.9115	0.0918644	14.3771	0.00638962	0.00840248	1.31502	0.00437675	-1.4599
47	6.50938	89200.6	0.00604478	-1.05142	0.893213	0.00695663	1.09457	0.00513293	-1.2382	0.00635561	0.00452357	-1.405	0.00818764	1.28826
48	5.6783	89039	0.00685522	1.31305	0.554236	0.00753525	1.44331	0.00617519	1.1828	0.00522082	0.00300191	-1.73917	0.00743974	1.42501
49	6.58938	88916.1	0.0109899	1.26644	0.720185	0.0156107	1.79894	0.00636899	-1.3625	0.00867776	0.0118578	1.36646	0.00549768	-1.57844
50	6.67439	88631.5	0.0102343	1.37892	0.288592	0.0113715	1.53214	0.00909716	1.22571	0.00742197	0.00582004	-1.27524	0.0090239	1.21584
51	Unknown	Unknown	0.0344631	1.00583	0.98017	0.0413761	1.20759	0.0275501	-1.24368	0.0342634	0.0359605	1.04953	0.0325664	-1.05211
52	6.7419	88346.9	0.0204501	1.00488	0.963212	0.0187192	-1.08716	0.022181	1.08993	0.0203508	0.0195495	-1.04099	0.0211522	1.03938
53	6.9505	88277.5	0.0218043	-1.97781	0.0455943	0.0257999	-1.67151	0.0178086	-2.42157	0.0431248	0.0456286	1.05806	0.0406209	-1.06164
54	6.81191	87920.1	0.0179183	1.07964	0.823612	0.0142751	-1.16263	0.0215615	1.29915	0.0165966	0.0128648	-1.29008	0.0203284	1.22485
55	7.49591	87843.8	0.0661432	1.07879	0.501551	0.0697859	1.1382	0.0625004	1.01937	0.0613126	0.0660054	1.07654	0.0566198	-1.08288
56	6.87692	87777.8	0.00879601	-1.52722	0.23765	0.00825782	-1.62676	0.00933421	-1.43916	0.0134335	0.0107023	-1.2552	0.0161646	1.20331
57	7.13125	87554.6	0.0530022	-1.54837	0.222427	0.0676715	-1.21273	0.0383329	-2.14091	0.0820672	0.0898791	1.09519	0.0742553	-1.1052
58	5.89326	87364	0.00703008	-1.93085	0.105316	0.00919688	-1.47593	0.00486328	-2.79112	0.013574	0.0127725	-1.06276	0.0143755	1.05905
59	5.52634	87224.4	0.0343575	8.28359	0.00440202	0.0348072	8.39199	0.0339079	8.17518	0.00414766	0.00218758	-1.89601	0.00610775	1.47258
60	6.07183	86924.1	0.00532704	2.05569	0.202515	0.00417249	1.61015	0.00648159	2.50122	0.00259137	0.0034907	1.34705	0.00169204	-1.53151
61	5.48186	86945.2	0.00549163	1.87036	0.28797	0.00699759	2.38327	0.00398566	1.35745	0.00293614	0.0019836	-1.48021	0.00388867	1.32442
62	5.57081	86945.2	0.00622782	1.57172	0.0451374	0.00618045	1.55976	0.0062752	1.58367	0.00396243	0.00346636	-1.14311	0.0044585	1.12519
63	7.26029	86687.1	0.0289912	-1.15818	0.622192	0.0369144	1.09939	0.021068	-1.59375	0.033577	0.0329653	-1.01856	0.0341887	1.01822
64	6.14434	86639.6	0.00692628	2.09858	0.122982	0.0056448	1.71031	0.00820777	2.48686	0.00330046	0.00387541	1.1742	0.00272551	-1.21095
65	7.37997	86542.5	0.0175224	-1.11264	0.869409	0.0223834	1.1481	0.0126613	-1.53982	0.0194961	0.028911	1.48291	0.0100812	-1.9339
66	5.6505	86526.5	0.0194438	2.10797	0.17036	0.0240724	2.60977	0.0148152	1.60617	0.00922394	0.0107157	1.16173	0.00773216	-1.19293
67	5.52819	85270.2	0.00411657	3.15237	0.0358606	0.00453814	3.47519	0.00369501	2.82954	0.00130587	0.000957176	-1.36429	0.00165456	1.26702
68	5.354	85130.7	0.00891751	3.26572	0.103495	0.0102372	3.74902	0.0075978	2.78242	0.00273064	0.00101826	-2.68168	0.00444303	1.6271
69	7.7328	84864.4	0.211264	1.42719	0.316327	0.2251	1.52065	0.197428	1.33372	0.148028	0.102347	-1.44633	0.193709	1.3086
70	7.37436	84663	0.00903612	-1.79917	0.312768	0.00831794	-1.95451	0.0097543	-1.6667	0.0162575	0.0216071	1.32905	0.0109079	-1.49043
71	Unknown	Unknown	0.0579564	-2.37534	0.207295	0.0258972	-5.31587	0.0900157	-1.52936	0.137666	0.166837	1.2119	0.108495	-1.26887
72	5.16657	84294	0.00145262	-4.33601	0.0440481	0.00192731	-3.26807	0.000977932	-6.4407	0.00629857	0.00535961	-1.17519	0.00723754	1.14908
73	5.60602	84572.3	0.00519544	1.56654	0.31423	0.00427079	1.28773	0.0061201	1.84534	0.00331651	0.00225194	-1.47273	0.00438108	1.32099
74	Unknown	Unknown	0.00352173	1.9947	0.275124	0.00379224	2.14792	0.00325122	1.84149	0.00176554	0.000616816	-2.86235	0.00291427	1.65064
75	5.47816	84432.8	0.0342965	2.59093	0.122684	0.038405	2.9013	0.0301881	2.28055	0.0132372	0.0131497	-1.00665	0.0133246	1.00661
76	7.49591	84084.6	0.00433761	-1.40831	0.360426	0.00541291	-1.12854	0.0032623	-1.87252	0.00610871	0.00505537	-1.20836	0.00716205	1.17243
77	6.63439	84078.5	0.682543	-1.06045	0.623393	0.622463	-1.16281	0.742623	1.026	0.723804	0.763057	1.05423	0.684551	-1.05734
78	7.60024	83472.4	0.00697563	2.55228	0.0960276	0.00835887	3.05839	0.00559238	2.04617	0.0027331	0.00304963	1.11582	0.00241656	-1.13099
79	6.15684	82940.2	0.0105068	-1.16203	0.740038	0.0091084	-1.34045	0.0119053	-1.02554	0.0122093	0.0164566	1.34787	0.00796203	-1.53344
80	7.55497	81941.3	0.0528555	1.40177	0.265799	0.0602049	1.59669	0.045506	1.20686	0.0377062	0.0310646	-1.2138	0.0443478	1.17614
81	5.95441	81222.4	0.0181324	1.04183	0.898997	0.0219918	1.26358	0.014273	-1.21939	0.0174043	0.0206938	1.189	0.0141149	-1.23305
82	5.99495	81962.9	0.0257952	-1.11301	0.622252	0.0272105	-1.05512	0.02438	-1.17761	0.0287102	0.0335602	1.16893	0.0238602	-1.20327
83	5.5356	81082.8	0.758869	1.39324	0.0303589	0.795303	1.46013	0.722436	1.32635	0.54468	0.556146	1.02105	0.533214	-1.0215
84	6.05933	80806	0.00828746	-1.04791	0.899582	0.00846366	-1.02609	0.00811126	-1.07067	0.00868448	0.0114605	1.31965	0.00590851	-1.46983
85	6.24435	80521.5	0.0399746	-1.00658	0.890616	0.0411569	1.02284	0.0387923	-1.03726	0.0402378	0.0414474	1.03006	0.0390283	-1.03099
86	6.31185	80521.5	0.114849	-1.34182	0.0125159	0.112672	-1.36774	0.117026	-1.31686	0.154106	0.150244	-1.02571	0.157969	1.02506
87	6.38186	80379.2	0.191781	-1.02543	0.815768	0.190614	-1.03171	0.192949	-1.01922	0.196658	0.178298	-1.10297	0.215018	1.09336
88	6.44437	80379.2	0.374748	-1.25562	0.029052	0.363268	-1.2953	0.386229	-1.21829	0.47054	0.458421	-1.02644	0.482658	1.02575
89	6.67439	80094.6	0.00946987	1.46983	0.208565	0.00943294	1.4641	0.00950681	1.47557	0.00644282	0.00541471	-1.18987	0.00747093	1.15957
90	6.51188	79952.3	0.320751	-1.20095	0.00554054	0.317906	-1.2117	0.323597	-1.19039	0.385208	0.38132	-1.0102	0.389096	1.01009
91	6.58188	79810.1	0.0758689	1.19971	0.360078	0.0859227	1.35869	0.0658152	1.04073	0.0632394	0.0595075	-1.06271	0.0669712	1.05901
92	7.01718	79024.2	0.0289867	-1.60532	0.00624867	0.0303791	-1.53174	0.0275942	-1.68633	0.046533	0.0465885	1.00119	0.0464776	-1.00119
93	5.93773	79268.2	0.00308423	-1.45868	0.611214	0.00384047	-1.17144	0.00232799	-1.93253	0.0044989	0.00674555	1.49938	0.00225224	-1.99752
94	5.97665	79268.2	0.0105714	1.0809	0.729463	0.0124813	1.27618	0.00866156	-1.12915	0.00978019	0.0103426	1.0575	0.00921783	-1.06101
95	6.05433	78956.4	0.0185828	-1.12472	0.767116	0.0191827	-1.08955	0.017983	-1.16224	0.0209005	0.0277177	1.32617	0.0140833	-1.48406
96	6.12683	78814.1	0.0195766	-1.16127	0.469642	0.0210289	-1.08107	0.0181242	-1.25433	0.0227338	0.0259934	1.14339	0.0194741	-1.16739
97	5.34102	78709.9	0.00510877	1.49016	0.698234	0.00838414	2.44555	0.0018334	-1.86993	0.00342833	0.00339419	-1.01006	0.00346247	1.00996
98	6.68439	77818.1	0.0185032	-1.07756	0.763431	0.0202021	1.01323	0.0168044	-1.1865	0.0199383	0.0161326	-1.2359	0.023744	1.19087
99	6.7619	77675.8	0.0224933	1.00429	0.979577	0.0247625	1.1056	0.020224	-1.10746	0.0223973	0.0199707	-1.12151	0.0248239	1.10834
100	5.06663	77550.5	0.00373733	3.46907	0.203823	0.00503779	4.6762	0.00243686	2.26195	0.00107733	0.000484023	-2.22578	0.00167063	1.55072
101	6.84441	77249	0.0127757	1.54497	0.289263	0.0154605	1.86963	0.010091	1.2203	0.00826925	0.00661413	-1.25024	0.00992436	1.20015
102	5.33361	77034.9	0.00493781	4.0494	0.309105	0.0076869	6.30387	0.00218872	1.79492	0.00121939	0.00110846	-1.10008	0.00133033	1.09098
103	5.45221	76057.8	0.00846706	-1.29457	0.420642	0.0105012	-1.0438	0.00643295	-1.70391	0.0109612	0.0123819	1.12961	0.00954046	-1.14891
104	6.17934	75541.6	0.00701784	-1.01889	0.925918	0.00654785	-1.09203	0.00748782	1.04719	0.00715043	0.00832173	1.16381	0.00597912	-1.1959
105	6.31686	75541.6	0.138167	-1.39747	0.161118	0.141903	-1.36068	0.134431	-1.43631	0.193085	0.218004	1.12905	0.168167	-1.14818
106	6.58438	75541.6	0.151156	1.05098	0.863807	0.160331	1.11477	0.141981	-1.01299	0.143824	0.180401	1.25432	0.107247	-1.34105
107	5.13992	75486.2	0.001417	-3.09561	0.104654	0.00154587	-2.83754	0.00128812	-3.40533	0.00438647	0.00542296	1.23629	0.00334999	-1.3094
108	6.38186	75257.1	0.237067	-1.04706	0.710562	0.227849	-1.08942	0.246285	-1.00787	0.248223	0.272627	1.09832	0.223818	-1.10904
109	6.44437	74403.4	1.1243	-1.19776	0.0469704	1.07581	-1.25175	1.1728	-1.14824	1.34665	1.33461	-1.00902	1.35869	1.00894
110	6.51188	74403.4	0.733002	-1.15841	0.109112	0.720098	-1.17917	0.745906	-1.13837	0.849118	0.888942	1.0469	0.809294	-1.04921
111	5.57081	72009.9	0.0163567	1.30866	0.496694	0.0164853	1.31894	0.0162281	1.29837	0.0124989	0.0163147	1.30529	0.00868305	-1.43946
112	6.6944	71415.5	0.00752566	-2.1659	0.307107	0.00880146	-1.85195	0.00624986	-2.60803	0.0162998	0.00997082	-1.63475	0.0226289	1.38829
113	6.82191	70561.8	0.017151	-3.57981	0.10596	0.0142712	-4.3022	0.0200309	-3.06514	0.0613975	0.0459869	-1.33511	0.0768081	1.251
114	6.91442	70134.9	0.0605253	-1.97585	0.0527278	0.0501274	-2.3857	0.0709232	-1.68618	0.119589	0.110025	-1.08693	0.129153	1.07997
115	7.04523	69337	0.0560496	-1.65085	0.177517	0.0517098	-1.7894	0.0603893	-1.53221	0.0925292	0.0752266	-1.23001	0.109832	1.187
116	5.24095	69497.5	0.00548742	1.30631	0.459632	0.0068857	1.63918	0.00408915	-1.02728	0.00420069	0.00442892	1.05433	0.00397246	-1.05745
117	5.417	69218.3	0.0111364	8.83137	0.030239	0.0128875	10.2201	0.00938526	7.44269	0.001261	0.00140905	1.11741	0.00111295	-1.13302
118	6.23685	68427.6	0.00933094	2.81533	0.0332623	0.0103135	3.11178	0.0083484	2.51887	0.00331434	0.00276521	-1.19858	0.00386347	1.16568
119	6.16184	68285.3	0.008267	1.63421	0.128283	0.00700785	1.38531	0.00952614	1.88312	0.0050587	0.00526059	1.03991	0.00485682	-1.04157
120	5.49483	68660	0.00514207	1.26628	0.248118	0.00447758	1.10264	0.00580657	1.42992	0.00406077	0.00414989	1.02195	0.00397165	-1.02244
121	5.89697	68660	0.034937	-1.00552	0.990015	0.0263921	-1.33107	0.0434818	1.23775	0.0351297	0.0244842	-1.43479	0.0457753	1.30304
122	5.83952	68380.8	0.0192384	1.25128	0.658083	0.0148263	-1.03701	0.0236505	1.53824	0.015375	0.0093	-1.65323	0.0214501	1.39512
123	5.97109	67962.1	0.00332333	1.55857	0.117508	0.00357174	1.67507	0.00307491	1.44207	0.00213229	0.00250613	1.17532	0.00175845	-1.2126
124	6.65939	67289.3	0.0184082	1.1217	0.702518	0.019394	1.18177	0.0174224	1.06163	0.016411	0.0119871	-1.36905	0.0208348	1.26957
125	5.93959	67403.7	0.0220872	1.56305	0.160903	0.0241453	1.7087	0.0200291	1.4174	0.0141309	0.017142	1.21309	0.0111197	-1.27079
126	6.7569	66435.6	0.0190816	-1.80212	0.127704	0.0189653	-1.81317	0.0191979	-1.7912	0.0343873	0.0312773	-1.09943	0.0374972	1.09044
127	5.77466	66566.2	0.00892504	1.08298	0.598433	0.00798073	-1.03264	0.00986934	1.19756	0.0082412	0.00767163	-1.07424	0.00881078	1.06911
128	5.72277	66426.7	0.0149087	1.3424	0.185815	0.0145356	1.30881	0.0152819	1.376	0.011106	0.00922517	-1.20388	0.0129869	1.16935
129	7.4716	65433.3	0.0200669	-1.15456	0.136023	0.0190855	-1.21393	0.0210484	-1.10073	0.0231685	0.0239873	1.03534	0.0223496	-1.03664
130	6.7019	65155.1	0.0648007	-2.0536	0.170906	0.0739567	-1.79936	0.0556447	-2.39151	0.133075	0.101833	-1.3068	0.164317	1.23477
131	6.45187	64870.5	0.0123659	1.41756	0.534927	0.00763463	-1.1426	0.0170971	1.95993	0.00872332	0.00743765	-1.17286	0.010009	1.14738
132	5.44295	65170.4	0.242192	1.15067	0.349508	0.25223	1.19836	0.232155	1.10298	0.210479	0.234662	1.11489	0.186296	-1.12981
133	6.82441	64443.7	0.430621	-1.16118	0.485695	0.458723	-1.09005	0.40252	-1.24225	0.500029	0.423166	-1.18164	0.576893	1.15372
134	7.23971	63842.9	0.257223	-2.75266	0.0831796	0.221789	-3.19242	0.292656	-2.41938	0.708045	0.573806	-1.23395	0.842285	1.18959
135	6.7619	64159.1	0.015545	1.03734	0.948047	0.0153861	1.02674	0.0157038	1.04794	0.0149854	0.00814538	-1.83974	0.0218253	1.45644
136	6.92192	63874.6	1.19602	1.10381	0.336039	1.21547	1.12177	1.17656	1.08586	1.08353	0.996095	-1.08778	1.17097	1.0807
137	5.76354	64332.9	0.138137	-1.00663	0.983951	0.159055	1.14385	0.117219	-1.18626	0.139053	0.10458	-1.32962	0.173525	1.24791
138	7.04897	63264.5	1.64224	1.1074	0.556739	1.7269	1.16448	1.55759	1.05031	1.48297	1.27154	-1.16628	1.6944	1.14257
139	Unknown	Unknown	0.0450005	1.3645	0.180086	0.0474471	1.43868	0.042554	1.29031	0.0329796	0.0383868	1.16396	0.0275723	-1.19611
140	5.96182	63914.2	0.040786	1.02033	0.946832	0.0514109	1.28613	0.0301611	-1.32533	0.0399733	0.0418684	1.04741	0.0380783	-1.04977
141	6.05683	63305.4	0.0565622	1.25245	0.271886	0.0611573	1.3542	0.0519672	1.15071	0.0451611	0.0512015	1.13375	0.0391208	-1.1544
142	6.15684	62878.6	0.0900974	1.38693	0.0256472	0.0936019	1.44088	0.0865929	1.33299	0.0649616	0.0670989	1.0329	0.0628242	-1.03402
143	6.25435	62878.6	0.169066	1.2754	0.293362	0.171688	1.29519	0.166443	1.25562	0.132558	0.158274	1.19399	0.106843	-1.24068
144	6.38436	62878.6	0.236391	1.61306	0.141204	0.268244	1.83041	0.204538	1.3957	0.146549	0.167083	1.14012	0.126014	-1.16295
145	6.52688	62451.7	0.20827	1.73677	0.237289	0.261167	2.17789	0.155373	1.29566	0.119918	0.12279	1.02395	0.117045	-1.02454
146	5.75798	62937.1	0.00872062	1.37021	0.602729	0.00528446	-1.20437	0.0121568	1.91011	0.00636442	0.00463092	-1.37433	0.00809793	1.27237
147	6.7019	62167.2	0.0865274	-1.10431	0.852624	0.105042	1.0993	0.0680132	-1.40492	0.0955531	0.0569288	-1.67847	0.134177	1.40422
148	4.96002	62549.6	0.00783261	-1.01696	0.83834	0.00809121	1.01579	0.00757401	-1.05168	0.00796547	0.00847732	1.06426	0.00745361	-1.06867
149	7.55336	62315.2	1.11189	1.15316	0.544188	1.27571	1.32307	0.948063	-1.01703	0.964211	0.842799	-1.14406	1.08562	1.12592
150	6.02432	61598.1	0.0105222	-3.3887	0.0574641	0.0138218	-2.57974	0.0072226	-4.93681	0.0356566	0.0302898	-1.17718	0.0410234	1.15051
151	5.50966	61680.9	0.0700853	-1.00076	0.995414	0.0727138	1.03671	0.0674568	-1.03976	0.0701387	0.0779439	1.11128	0.0623335	-1.12522
152	5.81357	61680.9	0.0234899	1.74572	0.36905	0.0164167	1.22006	0.0305631	2.27139	0.0134557	0.0185631	1.37957	0.00834827	-1.61179
153	6.11933	61028.9	0.0140119	-1.71204	0.465651	0.0147463	-1.62679	0.0132776	-1.80673	0.023989	0.0128534	-1.86635	0.0351246	1.4642
154	6.32342	62914.5	0.0019535	-13.9684	0.332194	0.00300402	-9.08364	0.000902992	-30.2189	0.0272874	0.0073484	-3.71338	0.0472264	1.7307
155	6.45413	62914.5	0.00157987	-7.52741	0.474202	0.00120705	-9.85242	0.00195269	-6.09022	0.0118923	0.00239084	-4.97412	0.0213938	1.79896
156	5.75983	61401.7	0.00978977	1.16876	0.725357	0.00695158	-1.20493	0.012628	1.5076	0.0083762	0.00632898	-1.32347	0.0104234	1.24441
157	6.2078	62787.3	0.00248369	-4.54771	0.41825	0.00424137	-2.66308	0.000726016	-15.5577	0.0112951	0.002763	-4.08799	0.0198272	1.75538
158	5.88029	61122.5	0.0116899	1.07138	0.897708	0.0108303	-1.00746	0.0125495	1.15016	0.0109111	0.00562499	-1.93975	0.0161972	1.48447
159	6.59992	62533	0.00696297	-5.88008	0.0369528	0.00947714	-4.32016	0.0044488	-9.20311	0.0409428	0.0347112	-1.17953	0.0471744	1.1522
160	5.95256	60843.4	0.0162634	1.16315	0.53747	0.0183679	1.31366	0.0141589	1.01263	0.0139822	0.0162474	1.162	0.0117171	-1.19332
161	6.72308	62278.6	0.0435164	-2.71103	0.00202589	0.0468366	-2.51885	0.0401961	-2.93497	0.117974	0.117483	-1.00418	0.118466	1.00417
162	6.04693	61897	0.0184606	-1.06375	0.774432	0.0173947	-1.12893	0.0195266	-1.00568	0.0196375	0.0230698	1.17479	0.0162051	-1.21181
163	6.25304	61769.8	0.0301986	1.45453	0.0588762	0.0294294	1.41748	0.0309679	1.49158	0.0207618	0.0184916	-1.12277	0.023032	1.10934
164	6.3938	61769.8	0.0392365	1.48801	0.455023	0.0441992	1.67621	0.0342739	1.2998	0.0263685	0.0132787	-1.98577	0.0394583	1.49642
165	6.77838	61769.8	0.0194739	-2.04483	0.000185061	0.0197126	-2.02007	0.0192353	-2.0702	0.0398208	0.0399611	1.00352	0.0396805	-1.00354
166	7.31048	59244.6	0.0285962	-3.65465	0.165383	0.0183123	-5.70704	0.0388801	-2.68798	0.104509	0.13841	1.32439	0.0706077	-1.48014
167	6.14747	61515.5	0.0191762	1.15257	0.379421	0.0202979	1.21999	0.0180546	1.08516	0.0166378	0.0146665	-1.13441	0.0186091	1.11848
168	6.52702	61515.5	0.0360917	1.20052	0.510866	0.0421661	1.40258	0.0300173	-1.00154	0.0300633	0.0254941	-1.17923	0.0346326	1.15199
169	6.84122	61515.5	0.29476	-1.07182	0.472674	0.308799	-1.02309	0.28072	-1.12542	0.315929	0.296317	-1.06619	0.335542	1.06208
170	5.81707	61666.1	0.00433598	-4.19902	0.0437525	0.00223238	-8.15582	0.00643959	-2.82734	0.0182069	0.0160669	-1.13319	0.0203468	1.11754
171	7.18859	58946.7	0.584619	-1.43204	0.406875	0.580009	-1.44342	0.589229	-1.42083	0.837197	0.649544	-1.2889	1.02485	1.22414
172	6.68159	59183.1	0.0254023	1.37331	0.440087	0.0325094	1.75754	0.0182952	-1.01104	0.0184971	0.0171954	-1.0757	0.0197989	1.07038
173	5.95926	59483.6	0.00543425	-1.15372	0.657078	0.00683178	1.08967	0.00403673	-1.55314	0.00626959	0.0062968	1.00434	0.00624238	-1.00436
174	7.63046	59312.2	0.813879	1.32087	0.174939	0.90394	1.46703	0.723819	1.17471	0.61617	0.583674	-1.05568	0.648666	1.05274
175	5.11525	59325.1	0.00972821	1.82431	0.413326	0.0136954	2.56827	0.00576106	1.08036	0.00533253	0.00696647	1.30641	0.00369859	-1.44178
176	6.0454	58692.1	0.00504949	-1.74487	0.394105	0.00466045	-1.89052	0.00543853	-1.62005	0.00881068	0.012281	1.39387	0.00534039	-1.64982
177	6.28835	58692.1	0.00610518	-1.05891	0.894412	0.0047198	-1.36973	0.00749057	1.15866	0.00646483	0.00451114	-1.43308	0.00841852	1.3022
178	6.39606	58593.9	0.0115938	-1.31843	0.213448	0.0127278	-1.20096	0.0104598	-1.46137	0.0152856	0.0169928	1.11169	0.0135784	-1.12573
179	6.50626	58593.9	0.00203381	-1.34602	0.0862839	0.00189418	-1.44523	0.00217343	-1.25955	0.00273753	0.00290923	1.06272	0.00256584	-1.06692
180	6.75423	58103	0.004394	-1.94683	0.0526659	0.00480697	-1.77958	0.00398104	-2.14879	0.00855439	0.00945909	1.10576	0.0076497	-1.11827
181	5.23153	58466.6	0.00267251	1.10949	0.527762	0.00232837	-1.03453	0.00301664	1.25236	0.00240877	0.0024612	1.02177	0.00235633	-1.02225
182	5.50604	58263.2	0.0142028	1.04321	0.793743	0.0122852	-1.1082	0.0161203	1.18406	0.0136145	0.0140805	1.03423	0.0131485	-1.03544
183	5.60368	58263.2	0.0141641	1.18038	0.645094	0.017857	1.48814	0.0104712	-1.14596	0.0119996	0.0103815	-1.15586	0.0136177	1.13485
184	6.93456	57808.5	1.59872	1.1316	0.024874	1.61046	1.1399	1.58699	1.12329	1.41281	1.44029	1.01945	1.38532	-1.01984
185	6.48372	57710.3	0.0017259	1.43125	0.606634	0.00201628	1.67206	0.00143553	1.19045	0.00120587	0.00201477	1.6708	0.000396966	-3.03771
186	5.54657	58059.8	0.0243468	1.15214	0.684805	0.0262194	1.24075	0.0224742	1.06352	0.0211319	0.0145482	-1.45254	0.0277155	1.31155
187	5.45077	57958.1	0.0181476	1.69148	0.335429	0.0132927	1.23897	0.0230026	2.144	0.0107288	0.00737922	-1.45392	0.0140784	1.31221
188	7.51542	57744.5	0.0115902	-1.87419	0.113535	0.0145257	-1.49544	0.00865473	-2.50987	0.0217223	0.0240403	1.10671	0.0194043	-1.11946
189	6.8469	57415.7	0.0334711	-2.3184	0.0117916	0.0375777	-2.06504	0.0293645	-2.64263	0.0775993	0.0750478	-1.034	0.0801509	1.03288
190	6.5814	57317.5	0.00892999	-1.04681	0.890185	0.011124	1.18998	0.00673603	-1.38777	0.00934804	0.0108794	1.16382	0.00781666	-1.19591
191	7.04823	56960.9	4.39973	1.2949	0.0048139	4.38451	1.29042	4.41495	1.29937	3.39775	3.46584	1.02004	3.32966	-1.02045
192	7.20706	56861.6	0.0451305	-2.1562	0.0760104	0.0319635	-3.04442	0.0582974	-1.66921	0.0973105	0.105045	1.07949	0.0895757	-1.08635
193	7.14427	56762.3	0.0165126	-2.8274	0.102917	0.015345	-3.04254	0.0176803	-2.64067	0.0466878	0.0362432	-1.28818	0.0571324	1.22371
194	5.65711	57449.5	0.0181995	2.84718	0.405886	0.0286313	4.47916	0.00776764	1.21519	0.00639212	0.00203827	-3.13605	0.010746	1.68113
195	6.71415	57023	0.0123035	-1.24399	0.50537	0.0148492	-1.03072	0.00975785	-1.56853	0.0153054	0.0125796	-1.21669	0.0180313	1.1781
196	6.53131	56924.8	0.00528417	-2.12371	0.0346233	0.00483088	-2.32298	0.00573746	-1.95593	0.011222	0.010182	-1.10215	0.0122621	1.09268
197	6.40607	56728.4	0.00755142	-1.90799	0.161671	0.00998852	-1.44246	0.00511433	-2.81719	0.014408	0.0124077	-1.16121	0.0164083	1.13883
198	7.55268	56594.9	0.00695718	-3.11265	0.341879	0.0059845	-3.61855	0.00792985	-2.73085	0.0216552	0.0335054	1.54722	0.00980503	-2.20858
199	6.83688	56335.7	0.0115503	-1.82046	0.0721832	0.0120275	-1.74824	0.0110732	-1.89891	0.021027	0.0183754	-1.1443	0.0236786	1.1261
200	Unknown	Unknown	0.016018	1.39058	0.249739	0.0158876	1.37925	0.0161485	1.4019	0.011519	0.00871861	-1.3212	0.0143194	1.24311
201	7.31787	55670.2	0.00801026	-1.82806	0.0386642	0.00682947	-2.14412	0.00919105	-1.59321	0.0146432	0.0152842	1.04377	0.0140023	-1.04577
202	Unknown	Unknown	0.0526441	1.4256	0.344364	0.0554564	1.50175	0.0498318	1.34944	0.0369277	0.0244419	-1.51084	0.0494136	1.33812
203	6.49123	55452	0.00655205	2.63267	0.0335656	0.00688377	2.76596	0.00622033	2.49938	0.00248874	0.00317675	1.27645	0.00180074	-1.38207
204	4.8983	55725	0.0988963	1.4328	0.123454	0.0896764	1.29922	0.108116	1.56638	0.069023	0.0619851	-1.11354	0.0760609	1.10196
205	5.60553	55618.9	0.0124508	-1.12453	0.824476	0.00708015	-1.97755	0.0178215	1.27284	0.0140014	0.0110063	-1.27212	0.0169964	1.21391
206	5.64422	55618.9	0.0509871	3.85814	0.0399447	0.0435117	3.29249	0.0584624	4.42379	0.0132155	0.0153868	1.1643	0.0110442	-1.1966
207	6.23826	55255.6	0.00406797	-1.62848	0.232708	0.00552065	-1.19997	0.00261529	-2.53303	0.00662461	0.0070402	1.06273	0.00620901	-1.06693
208	5.69396	55517.2	0.0330647	-4.0593	0.00506941	0.0278075	-4.82672	0.0383218	-3.50242	0.134219	0.129256	-1.0384	0.139182	1.03698
209	5.06102	55325	0.182145	1.39916	0.316218	0.171612	1.31825	0.192678	1.48007	0.130182	0.0924129	-1.4087	0.167951	1.29012
210	5.22416	55212.1	0.246651	1.74509	0.159496	0.225902	1.59829	0.267399	1.89189	0.14134	0.0980531	-1.44146	0.184626	1.30626
211	5.75107	55212.1	0.00850788	-1.7074	0.116003	0.00663419	-2.18962	0.0103816	-1.39924	0.0145264	0.0132796	-1.09389	0.0157731	1.08583
212	5.80634	55212.1	0.0088997	-2.18684	0.154111	0.0123269	-1.57884	0.00547251	-3.55636	0.0194622	0.0226921	1.16596	0.0162323	-1.19898
213	5.90399	55110.4	0.0140151	-1.11309	0.782643	0.0133779	-1.16611	0.0146524	-1.06468	0.0156001	0.0205927	1.32003	0.0106076	-1.47066
214	6.05792	54666.5	0.00757837	-1.14081	0.396909	0.00660997	-1.30795	0.00854677	-1.01155	0.00864551	0.00840408	-1.02873	0.00888694	1.02793
215	5.27575	54907	0.1654	1.24301	0.348168	0.168274	1.26461	0.162526	1.22141	0.133064	0.106618	-1.24805	0.15951	1.19875
216	5.32365	54907	0.195703	1.32596	0.44675	0.200911	1.36125	0.190494	1.29066	0.147594	0.0966389	-1.52727	0.198548	1.34524
217	5.55578	54907	0.169261	1.36151	0.0898277	0.161846	1.30186	0.176677	1.42116	0.124319	0.136736	1.09988	0.111901	-1.11097
218	6.14308	54568.3	0.00583385	-2.40504	0.271142	0.00406695	-3.44992	0.00760076	-1.84595	0.0140306	0.00888075	-1.57989	0.0191805	1.36705
219	5.50236	54805.3	0.268165	1.55053	0.204775	0.283301	1.63805	0.253028	1.46301	0.172951	0.123901	-1.39588	0.222001	1.28361
220	5.37892	54703.6	0.12871	1.20489	0.458037	0.121394	1.1364	0.136027	1.27339	0.106823	0.0839665	-1.27221	0.12968	1.21397
221	5.43787	54703.6	0.230791	1.32383	0.385994	0.251856	1.44466	0.209726	1.20299	0.174336	0.127543	-1.36688	0.22113	1.26841
222	6.93206	54273.8	0.0167774	-2.99422	0.0199846	0.0178241	-2.81839	0.0157307	-3.19345	0.0502353	0.0455487	-1.10289	0.054922	1.09329
223	5.62211	53483.2	0.00477205	-3.24292	0.490246	0.00452206	-3.4222	0.00502204	-3.0815	0.0154754	0.0258527	1.67057	0.00509814	-3.0355
224	6.93456	53193.7	0.00924034	-2.30998	0.114239	0.009319	-2.29048	0.00916167	-2.32982	0.021345	0.0191507	-1.11458	0.0235394	1.1028
225	5.67001	53279.8	0.0286525	-1.01698	0.957849	0.0328991	1.12904	0.0244058	-1.19394	0.0291391	0.0221756	-1.31402	0.0361026	1.23897
226	6.12054	52801	0.00407062	1.24788	0.605263	0.00321694	-1.01402	0.0049243	1.50958	0.00326202	0.00224107	-1.45557	0.00428298	1.31298
227	6.34847	52801	0.0046833	1.20646	0.793312	0.00541068	1.39384	0.00395592	1.01908	0.00388186	0.00129973	-2.98668	0.006464	1.66518
228	5.40471	52873	0.001238	-6.0722	0.00277099	0.000922158	-8.15194	0.00155384	-4.83794	0.00751738	0.00761719	1.01328	0.00741757	-1.01346
229	5.49683	52771.3	0.00591063	1.39313	0.572086	0.00530975	1.25151	0.00651151	1.53476	0.00424269	0.00182515	-2.32457	0.00666023	1.56981
230	6.58641	52408.2	0.00876492	-2.03515	0.0100114	0.00911307	-1.9574	0.00841677	-2.11933	0.0178379	0.0186837	1.04742	0.016992	-1.04978
231	5.55026	52466.2	0.0112331	1.1312	0.739723	0.00993223	1.0002	0.012534	1.2622	0.00993027	0.0130905	1.31824	0.00677001	-1.4668
232	5.31259	52262.8	0.00352038	-2.04831	0.416477	0.00479885	-1.50262	0.00224192	-3.21637	0.00721085	0.00381157	-1.89183	0.0106101	1.47141
233	5.43603	52262.8	0.0227665	1.25548	0.618355	0.0258589	1.42602	0.0196741	1.08495	0.0181336	0.0108271	-1.67483	0.0254402	1.40293
234	6.93456	51917.3	0.015642	-1.93379	0.173027	0.0157037	-1.92618	0.0155803	-1.94145	0.0302483	0.0261782	-1.15548	0.0343184	1.13456
235	5.37155	52059.4	0.011878	-1.27688	0.674353	0.0115572	-1.31233	0.0121988	-1.2433	0.0151668	0.0084224	-1.80077	0.0219112	1.44468
236	5.71423	51957.7	0.0304252	1.06343	0.644913	0.0312072	1.09077	0.0296432	1.0361	0.0286104	0.0253238	-1.12978	0.031897	1.11488
237	5.48025	51652.6	0.00455782	-1.56164	0.106966	0.00392169	-1.81495	0.00519396	-1.37037	0.00711766	0.00777128	1.09183	0.00646405	-1.10112
238	4.9661	51725	0.00570728	2.50304	0.295694	0.00399104	1.75035	0.00742351	3.25573	0.00228014	0.00222514	-1.02472	0.00233514	1.02412
239	5.77502	51550.9	0.145571	1.43426	0.272494	0.138506	1.36465	0.152637	1.50388	0.101495	0.0729648	-1.39102	0.130026	1.2811
240	6.65404	51328.2	0.00188223	-1.74377	0.371912	0.00196316	-1.67188	0.00180129	-1.82212	0.00328217	0.00450589	1.37284	0.00205844	-1.59449
241	5.10259	51474.5	0.00441496	1.21458	0.666784	0.00440671	1.21231	0.00442321	1.21685	0.00363498	0.00228347	-1.59187	0.00498649	1.37181
242	5.52815	51245.7	0.00311491	-1.62089	0.0333065	0.00327018	-1.54393	0.00295963	-1.70593	0.00504891	0.00472183	-1.06927	0.005376	1.06478
243	6.4737	50837.2	0.0202361	1.54493	0.31463	0.0251164	1.91751	0.0153558	1.17234	0.0130984	0.0153207	1.16966	0.0108762	-1.20432
244	5.26285	50940.6	0.0034364	-1.11384	0.619022	0.00366642	-1.04396	0.00320638	-1.19375	0.00382761	0.00319691	-1.19728	0.0044583	1.16478
245	5.30891	50737.2	0.00904505	1.32058	0.55334	0.00959329	1.40063	0.00849681	1.24054	0.00684928	0.00378789	-1.80821	0.00991068	1.44697
246	6.13807	50542.7	0.0123158	1.16061	0.722369	0.016092	1.51647	0.00853971	-1.2426	0.0106115	0.00884183	-1.20015	0.0123812	1.16677
247	5.42866	50635.5	0.00241801	1.55178	0.419837	0.00252122	1.61801	0.00231481	1.48555	0.00155822	0.000710952	-2.19174	0.00240549	1.54374
248	7.02976	50010.7	0.0170165	-3.90774	0.00781775	0.0136872	-4.85825	0.0203458	-3.26829	0.0664961	0.0636182	-1.04524	0.069374	1.04328
249	6.57389	50346.3	0.00791785	1.0079	0.985539	0.00823738	1.04858	0.00759832	-1.03388	0.00785577	0.0108742	1.38423	0.00483731	-1.62399
250	5.68291	50127	0.00283494	-4.40516	0.0357527	0.00420018	-2.97329	0.00146969	-8.49726	0.0124884	0.013775	1.10303	0.0112017	-1.11486
251	6.65654	49757.2	0.0196426	9.90378	0.0326618	0.0163814	8.25952	0.0229037	11.548	0.00198334	0.00171457	-1.15676	0.00225211	1.13551
252	7.58347	49488.2	0.0490392	-1.29732	0.692902	0.055934	-1.1374	0.0421444	-1.50956	0.0636195	0.0948161	1.49036	0.0324229	-1.96218
253	7.76818	49383.7	0.234524	1.70296	0.119829	0.199161	1.44618	0.269886	1.95974	0.137715	0.127121	-1.08334	0.14831	1.07693
254	7.51704	49279.2	0.0819917	-1.05464	0.879203	0.0990952	1.14598	0.0648882	-1.33263	0.086472	0.1061	1.22698	0.0668444	-1.29363
255	5.37155	49618.5	0.00946379	3.41803	0.0291251	0.00999426	3.60962	0.00893332	3.22644	0.00276879	0.00172791	-1.60239	0.00380966	1.37593
256	5.50973	49618.5	0.00363344	-1.3244	0.432096	0.00302583	-1.59035	0.00424104	-1.13466	0.00481212	0.00376809	-1.27707	0.00585616	1.21696
257	6.77927	49462.6	0.00137483	-18.2442	0.0743984	0.00167368	-14.9865	0.00107598	-23.3116	0.0250827	0.018234	-1.3756	0.0319314	1.27304
258	5.18614	52068.6	0.00804739	1.0887	0.606977	0.00906535	1.22641	0.00702942	-1.05155	0.00739176	0.00701728	-1.05336	0.00776623	1.05066
259	4.95932	49525	0.00936358	-1.40994	0.743864	0.00811054	-1.62777	0.0106166	-1.24353	0.0132021	0.00303572	-4.34891	0.0233684	1.77006
260	7.03715	48719.9	0.018586	-2.55527	0.0340496	0.0165942	-2.86197	0.0205777	-2.30794	0.0474922	0.0423926	-1.12029	0.0525917	1.10738
261	5.25917	49211.7	0.00689643	-1.11527	0.419292	0.00727818	-1.05677	0.00651468	-1.18062	0.00769137	0.00700197	-1.09846	0.00838077	1.08963
262	5.30707	49211.7	0.0170122	1.24329	0.496484	0.0179137	1.30918	0.0161107	1.17741	0.0136832	0.0097459	-1.404	0.0176205	1.28775
263	5.62211	49110	0.170699	2.14418	0.244946	0.125692	1.57883	0.215707	2.70953	0.0796105	0.0464056	-1.71554	0.112815	1.41709
264	5.55763	49008.3	0.0296312	1.13621	0.749759	0.0225928	-1.15431	0.0366695	1.40609	0.026079	0.0193783	-1.34578	0.0327797	1.25694
265	6.25329	48873.5	0.00596698	-1.49794	0.448786	0.00440801	-2.0277	0.00752594	-1.18765	0.00893815	0.00616632	-1.44951	0.01171	1.31011
266	6.85692	48873.5	0.0190373	2.08867	0.0624119	0.0213455	2.34192	0.0167291	1.83543	0.00911453	0.00791259	-1.1519	0.0103165	1.13187
267	5.42682	48804.9	0.00520272	1.20518	0.843561	0.00694226	1.60813	0.00346319	-1.24653	0.00431697	0.000765812	-5.63712	0.00786813	1.8226
268	7.28648	47925.6	0.0856764	-1.1406	0.695384	0.0838211	-1.16585	0.0875318	-1.11643	0.0977227	0.0711532	-1.37341	0.124292	1.27189
269	6.7918	48186.2	0.00439421	-1.05374	0.878767	0.00306686	-1.5098	0.00572156	1.23567	0.00463034	0.00430303	-1.07606	0.00495765	1.07069
270	5.68106	48194.7	0.00592202	-2.70667	0.106191	0.00862819	-1.85774	0.00321584	-4.98436	0.0160289	0.0183813	1.14676	0.0136765	-1.172
271	7.03346	47528.4	0.00619991	-4.30976	0.0275164	0.00531831	-5.02418	0.00708151	-3.77323	0.0267201	0.0300825	1.12584	0.0233577	-1.14395
272	6.59643	47891.7	0.00618237	-1.91182	0.0239461	0.00703672	-1.6797	0.00532803	-2.21838	0.0118196	0.0120631	1.0206	0.0115761	-1.02104
273	6.47621	47793.5	0.00618908	-1.65193	0.163954	0.00755933	-1.35249	0.00481882	-2.12166	0.0102239	0.00894796	-1.1426	0.0114999	1.1248
274	7.52352	47398	0.00651555	1.22255	0.55115	0.0069405	1.30229	0.00609059	1.14281	0.00532947	0.00694421	1.30298	0.00371473	-1.43468
275	5.55578	47686.2	0.0058426	-1.0078	0.982418	0.00536279	-1.09796	0.0063224	1.07375	0.00588815	0.00765585	1.30021	0.00412045	-1.42901
276	6.67658	47597.1	0.00806664	-2.34835	0.39752	0.0100358	-1.88757	0.00609748	-3.10674	0.0189433	0.00894682	-2.11732	0.0289397	1.5277
277	6.93206	47597.1	0.0227337	-3.49684	0.0789514	0.0212924	-3.73354	0.024175	-3.28836	0.0794962	0.0625863	-1.27019	0.0964061	1.21271
278	5.62395	47381.1	0.0154144	1.95311	0.251352	0.013284	1.68317	0.0175448	2.22304	0.00789224	0.00369131	-2.13806	0.0120932	1.53229
279	5.71423	47381.1	0.0159608	7.026	0.096593	0.0138678	6.10466	0.0180537	7.94734	0.00227167	0.00229459	1.01009	0.00224875	-1.01019
280	5.17263	50852.4	0.0070432	1.67778	0.15199	0.00579222	1.37978	0.00829417	1.97578	0.00419793	0.00407116	-1.03114	0.00432469	1.0302
281	6.81183	47204.4	0.00452484	1.3257	0.253821	0.00458657	1.34379	0.00446311	1.30761	0.00341317	0.00271455	-1.25736	0.00411178	1.20468
282	4.93898	47425	0.00337536	1.33721	0.121149	0.00345995	1.37073	0.00329076	1.3037	0.00252418	0.00220858	-1.14289	0.00283977	1.12503
283	5.25364	47177.7	0.0216132	-1.05515	0.573231	0.0199554	-1.14281	0.023271	1.02043	0.0228052	0.0221405	-1.03002	0.0234698	1.02915
284	5.30523	46872.6	0.0904189	1.06218	0.820447	0.0911245	1.07046	0.0897134	1.05389	0.0851262	0.0668742	-1.27293	0.103378	1.21441
285	6.0479	46811.6	0.016401	-1.18611	0.0213248	0.0168463	-1.15476	0.0159557	-1.21922	0.0194534	0.0193701	-1.0043	0.0195367	1.00428
286	5.36602	46770.9	0.133658	1.41061	0.219454	0.137787	1.45419	0.129529	1.36703	0.0947516	0.0731101	-1.29601	0.116393	1.2284
287	5.42682	46770.9	0.0191935	-1.4202	0.491179	0.0161998	-1.68265	0.0221872	-1.22857	0.0272586	0.0180861	-1.50715	0.036431	1.3365
288	7.02053	46237.7	0.0560687	-2.98146	0.0896683	0.0485641	-3.44219	0.0635734	-2.62951	0.167167	0.132248	-1.26404	0.202086	1.20889
289	6.14058	46615.2	0.0171359	-1.33427	0.346166	0.0179365	-1.27472	0.0163353	-1.39966	0.0228639	0.0182456	-1.25312	0.0274822	1.20199
290	6.26331	46517.1	0.0068694	1.68518	0.233861	0.00628526	1.54188	0.00745354	1.82848	0.00407637	0.00252606	-1.61372	0.00562667	1.38032
291	5.56684	46465.8	0.0240766	-1.40439	0.539412	0.0108576	-3.11423	0.0372957	1.103	0.033813	0.0349471	1.03354	0.0326788	-1.03471
292	7.23292	45939.8	0.00108549	-7.8504	0.0332194	0.00119807	-7.11276	0.000972922	-8.75873	0.00852156	0.00713594	-1.19418	0.00990719	1.1626
293	5.93162	46364.1	0.0340048	-1.48368	0.0685852	0.0357966	-1.40941	0.0322129	-1.56622	0.0504523	0.0546287	1.08278	0.0462759	-1.09025
294	6.39105	46320.7	0.00616262	2.18926	0.326919	0.00770718	2.73796	0.00461807	1.64056	0.00281493	0.00490768	1.74344	0.00072219	-3.89778
295	5.68106	46160.7	0.00475231	-8.47592	0.034863	0.00570846	-7.05623	0.00379616	-10.6108	0.0402802	0.0470259	1.16747	0.0335345	-1.20116
296	6.7918	45927.9	0.00138886	-4.00906	0.154817	0.00180912	-3.07776	0.000968605	-5.7485	0.00556802	0.00374713	-1.48594	0.00738891	1.32703
297	6.93206	45829.8	0.00843503	-3.31909	0.0156754	0.00832242	-3.36401	0.00854765	-3.27536	0.0279967	0.0255209	-1.09701	0.0304725	1.08843
298	5.50051	45652.2	0.00338376	2.49382	0.28724	0.00468722	3.45446	0.00208031	1.53318	0.00135686	0.000818089	-1.65857	0.00189563	1.39707
299	7.48039	45145.5	0.0512706	-1.59099	0.41237	0.050998	-1.5995	0.0515432	-1.58258	0.0815712	0.0586456	-1.39092	0.104497	1.28105
300	7.02976	44847.6	0.00992306	-4.48878	0.000536592	0.00939638	-4.74038	0.0104497	-4.26254	0.0445424	0.0451476	1.01359	0.0439372	-1.01377
301	5.42129	45041.9	0.0032693	1.19104	0.827671	0.00388252	1.41444	0.00265608	-1.03344	0.00274491	0.000716048	-3.83342	0.00477377	1.73914
302	5.48209	44635.1	0.0176484	1.54341	0.351571	0.0165461	1.44701	0.0187508	1.63981	0.0114347	0.00639544	-1.78795	0.016474	1.4407
303	5.30338	44533.4	0.0125253	2.402	0.187034	0.0129489	2.48322	0.0121018	2.32077	0.00521455	0.00153604	-3.3948	0.00889306	1.70543
304	5.52631	44533.4	0.0361188	1.2805	0.696785	0.0429289	1.52193	0.0293088	1.03906	0.0282069	0.0119971	-2.35114	0.0444167	1.57467
305	6.85942	44455.1	0.0129472	-1.61143	0.238084	0.0137617	-1.51605	0.0121326	-1.71961	0.0208634	0.0161753	-1.28983	0.0255515	1.2247
306	5.22048	44330	0.00880586	-1.3884	0.0575403	0.00962879	-1.26973	0.00798292	-1.53152	0.012226	0.0119836	-1.02023	0.0124684	1.01983
307	5.6958	44126.6	0.0107549	-1.7922	0.231369	0.0110207	-1.74897	0.0104891	-1.83762	0.0192749	0.0242818	1.25976	0.014268	-1.35092
308	6.41359	44160.6	0.0108421	1.64794	0.13584	0.00920298	1.3988	0.0124812	1.89708	0.00657918	0.00595117	-1.10553	0.00720719	1.09545
309	6.94731	44119.6	0.00582388	1.49779	0.316064	0.0067171	1.72751	0.00493066	1.26807	0.0038883	0.00273351	-1.42245	0.00504309	1.29699
310	5.35865	44024.9	0.00268511	1.1599	0.524722	0.00240955	1.04086	0.00296068	1.27893	0.00231496	0.00191643	-1.20796	0.0027135	1.17216
311	6.2583	44062.4	0.00933604	1.61253	0.440771	0.0058293	1.00684	0.0128428	2.21821	0.0057897	0.00455611	-1.27076	0.00702329	1.21307
312	Unknown	Unknown	0.00714312	1.59822	0.101746	0.00760702	1.70201	0.00667922	1.49443	0.00446943	0.00366918	-1.2181	0.00526967	1.17905
313	5.41024	43821.5	0.0097689	1.85439	0.20022	0.0106138	2.01478	0.00892399	1.69401	0.00526798	0.0030336	-1.73654	0.00750236	1.42414
314	5.62579	43618.1	0.0312556	-1.20108	0.673011	0.0322614	-1.16363	0.0302498	-1.24102	0.0375404	0.0247361	-1.51764	0.0503448	1.34108
315	6.06043	43669.7	0.0101713	-1.35586	0.403038	0.00982135	-1.40417	0.0105212	-1.31076	0.0137908	0.0172126	1.24812	0.010369	-1.33
316	4.88475	43824.9	0.0164053	1.08708	0.450604	0.0161714	1.07158	0.0166391	1.10258	0.0150911	0.0136974	-1.10175	0.0164849	1.09236
317	5.75107	43516.4	0.0194503	-1.29262	0.440746	0.0214133	-1.17413	0.0174874	-1.43772	0.025142	0.0195084	-1.28878	0.0307756	1.22407
318	6.69912	43571.5	0.0300304	-3.07704	0.185354	0.031546	-2.92921	0.0285149	-3.24058	0.0924048	0.0610421	-1.51379	0.123767	1.33941
319	5.47841	43414.7	0.00617242	1.56396	0.246499	0.00677775	1.71733	0.00556709	1.41058	0.00394667	0.00271407	-1.45415	0.00517927	1.31231
320	6.48372	43473.3	0.00469438	-5.42503	0.106163	0.00588484	-4.32758	0.00350391	-7.26819	0.0254671	0.0181954	-1.39964	0.0327388	1.28553
321	7.03501	46288.5	0.0109466	-3.02219	0.00824577	0.0102529	-3.22667	0.0116403	-2.84208	0.0330828	0.0311829	-1.06093	0.0349828	1.05743
322	5.81861	43518.6	0.0604953	-1.14176	0.567698	0.062225	-1.11002	0.0587657	-1.17536	0.069071	0.0565412	-1.2216	0.0816008	1.1814
323	6.85441	43276.9	0.0112493	-1.59736	0.231778	0.0111668	-1.60916	0.0113318	-1.58573	0.0179691	0.0154098	-1.16609	0.0205285	1.14243
324	5.43737	43417.8	0.0532222	6.22919	0.408684	0.0103602	1.21257	0.0960841	11.2458	0.008544	0.00415953	-2.05408	0.0129285	1.51316
325	5.02034	46537.7	0.0117909	1.60136	0.196896	0.00963327	1.30833	0.0139486	1.8944	0.00736305	0.00650249	-1.13234	0.00822362	1.11688
326	5.1803	43216.1	0.00924009	-1.00092	0.998258	0.0113481	1.22702	0.00713204	-1.29676	0.00924856	0.00653371	-1.41551	0.0119634	1.29354
327	5.66611	43216.1	0.0239195	1.19092	0.776213	0.0267009	1.3294	0.021138	1.05244	0.0200849	0.00860805	-2.33326	0.0315617	1.57142
328	5.96457	43115.3	0.01873	1.16486	0.272667	0.0188294	1.17105	0.0186305	1.15868	0.0160791	0.0143133	-1.12337	0.017845	1.10982
329	5.75979	43014.4	0.0961502	-1.04903	0.856504	0.100278	-1.00585	0.0920228	-1.09608	0.100864	0.0782489	-1.28902	0.123479	1.22422
330	5.89268	43014.4	0.224431	1.08544	0.740153	0.22136	1.07059	0.227501	1.10029	0.206765	0.160445	-1.28869	0.253085	1.22402
331	7.18905	42678.1	0.00719907	-3.08785	0.0249797	0.00731388	-3.03937	0.00708426	-3.13789	0.0222296	0.0198112	-1.12207	0.0246481	1.10879
332	5.08511	42881.2	0.00865295	1.11014	0.67086	0.00717496	-1.08634	0.0101309	1.29976	0.00779447	0.00687333	-1.13402	0.00871562	1.11818
333	5.38529	42803.7	0.00593819	1.76877	0.256425	0.00476842	1.42034	0.00710796	2.1172	0.00335725	0.0022062	-1.52173	0.00450829	1.34285
334	5.29953	42764.9	0.0163187	2.45902	0.241464	0.0218385	3.29078	0.010799	1.62727	0.00663627	0.0046051	-1.44107	0.00866743	1.30607
335	5.56241	42576.6	0.0125075	1.07908	0.855036	0.0116638	1.00629	0.0133511	1.15187	0.0115909	0.00724844	-1.59909	0.0159333	1.37464
336	5.6711	42576.6	0.00831094	-2.11547	0.30257	0.00834135	-2.10776	0.00828053	-2.12324	0.0175815	0.0223523	1.27135	0.0128108	-1.3724
337	5.34323	42538.2	0.0046482	1.75273	0.0174096	0.00446956	1.68537	0.00482684	1.82009	0.00265198	0.0024537	-1.08081	0.00285026	1.07477
338	6.84224	42558.1	0.022916	-2.49984	0.0879913	0.022263	-2.57316	0.0235689	-2.43058	0.0572862	0.0463754	-1.23527	0.068197	1.19046
339	5.73631	42461.4	0.0140552	-2.32508	0.0897955	0.0144551	-2.26077	0.0136553	-2.39317	0.0326795	0.0267006	-1.22393	0.0386585	1.18296
340	5.82507	42423	0.0104836	1.91808	0.0509915	0.00979146	1.79145	0.0111757	2.04471	0.00546565	0.00641972	1.17456	0.00451157	-1.21147
341	5.99552	47024.1	0.00496733	1.00467	0.990759	0.00567618	1.14804	0.00425848	-1.16103	0.00494424	0.00332618	-1.48646	0.0065623	1.32726
342	7.8447	42170.8	0.470978	-1.02644	0.9334	0.339742	-1.42294	0.602215	1.2457	0.483433	0.497056	1.02818	0.469811	-1.029
343	5.50264	42231	0.0128485	1.45667	0.0672516	0.0127757	1.44843	0.0129212	1.46492	0.00882043	0.00772192	-1.14226	0.00991893	1.12454
344	6.74213	42251.3	0.00444922	-1.20849	0.795345	0.00352157	-1.52683	0.00537688	1.00001	0.00537685	0.00237992	-2.25925	0.00837377	1.55738
345	7.46119	42073.6	0.571988	-1.48109	0.314022	0.493036	-1.71826	0.650941	-1.30144	0.847164	0.656471	-1.29048	1.03786	1.22509
346	5.55517	42077.3	0.00429894	-1.77311	0.0352812	0.00397712	-1.91659	0.00462077	-1.64962	0.00762252	0.00706773	-1.0785	0.0081773	1.07278
347	5.69284	42038.9	0.00206977	-2.7454	0.0698028	0.00294553	-1.92915	0.00119401	-4.75905	0.00568236	0.00518323	-1.0963	0.00618149	1.08784
348	6.90981	42059.5	0.00530325	-3.63835	0.148459	0.00250352	-7.70717	0.00810297	-2.38124	0.0192951	0.0138851	-1.38962	0.0247051	1.28038
349	5.62219	42000.5	0.00984399	-1.69332	0.484811	0.0099355	-1.67772	0.00975247	-1.70921	0.016669	0.0101628	-1.6402	0.0231752	1.39032
350	5.89028	42000.5	0.00835856	-1.02378	0.950405	0.0074905	-1.14243	0.00922661	1.07821	0.00855734	0.00586298	-1.45955	0.0112517	1.31486
351	5.77616	41962.1	0.00496113	-2.06498	0.0192083	0.00454612	-2.25349	0.00537614	-1.90557	0.0102446	0.0108609	1.06016	0.00962833	-1.06401
352	Unknown	Unknown	0.0072921	1.26511	0.258149	0.00663624	1.15133	0.00794797	1.3789	0.00576399	0.00575021	-1.0024	0.00577776	1.00239
353	6.84224	41906.1	0.0205333	-1.36255	0.373656	0.0198314	-1.41078	0.0212352	-1.31752	0.0279777	0.0214638	-1.30348	0.0344915	1.23282
354	7.22496	41733.5	0.077679	-1.56142	0.340905	0.0806609	-1.5037	0.0746971	-1.62376	0.12129	0.0862292	-1.4066	0.15635	1.28906
355	6.21157	41867.7	0.0203033	1.23005	0.166568	0.0186222	1.1282	0.0219844	1.3319	0.0165061	0.0159199	-1.03682	0.0170923	1.03551
356	5.47546	41808.5	0.0107358	1.24123	0.481541	0.00986855	1.14096	0.011603	1.34149	0.00864933	0.00637581	-1.35658	0.0109228	1.26285
357	5.99922	46162.2	0.0103071	-1.22602	0.679215	0.00990769	-1.27545	0.0107066	-1.18028	0.0126368	0.00778935	-1.62232	0.0174842	1.3836
358	5.39395	41731.7	0.00526796	2.08453	0.0094418	0.00551696	2.18306	0.00501896	1.986	0.00252717	0.00262687	1.03945	0.00242746	-1.04107
359	6.45433	41714.3	0.0250882	-1.21957	0.0404043	0.0239474	-1.27767	0.026229	-1.16653	0.0305969	0.030541	-1.00183	0.0306527	1.00182
360	6.12398	41676	0.0739906	-1.18481	0.560953	0.0609771	-1.43767	0.0870041	-1.00759	0.0876648	0.0727595	-1.20486	0.10257	1.17003
361	6.32919	41637.6	0.0575493	1.00407	0.986852	0.0538484	-1.06439	0.0612501	1.06864	0.0573158	0.045322	-1.26464	0.0693097	1.20926
362	6.62451	41637.6	0.0934376	-1.07012	0.790588	0.0897542	-1.11403	0.097121	-1.02953	0.0999892	0.0786732	-1.27094	0.121305	1.21318
363	6.51689	41522.6	0.0423138	-1.0032	0.986893	0.0382725	-1.10913	0.0463552	1.09202	0.042449	0.0363777	-1.1669	0.0485204	1.14303
364	6.94485	41522.6	0.00618578	-2.6617	0.15249	0.00557905	-2.95116	0.0067925	-2.42394	0.0164647	0.0119533	-1.37742	0.020976	1.274
365	5.74537	41424.5	0.00976396	-1.09139	0.818534	0.00781307	-1.36391	0.0117149	1.09933	0.0106563	0.00784795	-1.35785	0.0134647	1.26354
366	5.36316	41347.7	0.00678356	1.42398	0.0337486	0.00691802	1.45221	0.0066491	1.39576	0.0047638	0.00440758	-1.08082	0.00512002	1.07478
367	5.88304	41309.3	0.0142536	-1.17378	0.730644	0.00971587	-1.72199	0.0187913	1.12317	0.0167306	0.0124148	-1.34763	0.0210464	1.25796
368	6.20406	41292.5	0.00300563	-2.53805	0.0689571	0.00228344	-3.34077	0.00372782	-2.04636	0.00762845	0.00657022	-1.16106	0.00868668	1.13872
369	5.99182	45300.3	0.0134425	-1.54299	0.464683	0.0105571	-1.96472	0.016328	-1.27031	0.0207416	0.0131263	-1.58016	0.028357	1.36715
370	7.02841	41015.7	0.0126427	-4.15323	0.12514	0.00925872	-5.67119	0.0160266	-3.2763	0.052508	0.037272	-1.40878	0.0677439	1.29016
371	5.53343	41040.4	0.0059788	-2.07499	0.183169	0.00508742	-2.43855	0.00687018	-1.80577	0.012406	0.0154893	1.24854	0.00932258	-1.33074
372	6.39426	41062.4	0.00654273	1.09374	0.81083	0.00466219	-1.28308	0.00842326	1.40811	0.00598196	0.00681868	1.13988	0.00514523	-1.16262
373	6.82222	41062.4	0.00748693	-2.57463	0.0942517	0.00820949	-2.34802	0.00676436	-2.84965	0.0192761	0.0154429	-1.24821	0.0231092	1.19885
374	6.91982	41024	0.0375529	-1.92117	0.16938	0.0325948	-2.21341	0.0425111	-1.6971	0.0721457	0.056515	-1.27658	0.0877764	1.21665
375	7.20606	40826.8	0.0127001	-3.44126	0.144468	0.0117397	-3.72277	0.0136605	-3.19933	0.0437043	0.0304716	-1.43426	0.056937	1.30278
376	6.5269	40909	0.00629888	1.16359	0.746711	0.00501859	-1.07865	0.00757917	1.4001	0.00541331	0.00339325	-1.59532	0.00743338	1.37317
377	5.39757	40848.4	0.00788446	2.31238	0.0167445	0.00750935	2.20236	0.00825957	2.42239	0.00340968	0.00386045	1.1322	0.00295891	-1.15234
378	7.08133	40713.4	0.0857777	1.10688	0.577596	0.0770066	-1.00635	0.0945488	1.22006	0.0774952	0.068495	-1.1314	0.0864954	1.11614
379	5.74356	40810	0.013821	-1.37189	0.116619	0.0130851	-1.44904	0.0145568	-1.30253	0.0189608	0.0171786	-1.10374	0.020743	1.09399
380	5.81782	40810	0.00626789	2.07305	0.349304	0.00858113	2.83813	0.00395465	1.30797	0.00302351	0.0016759	-1.80411	0.00437112	1.44571
381	6.30917	40793.9	0.0049702	-1.31352	0.762619	0.00402569	-1.62169	0.0059147	-1.10376	0.00652844	0.00211948	-3.08021	0.0109374	1.67535
382	5.60045	40733.2	0.00657684	-1.32356	0.726271	0.00620701	-1.40243	0.00694667	-1.2531	0.00870487	0.00343056	-2.53745	0.0139792	1.6059
383	6.68457	40640.5	0.0182709	-1.9998	0.100828	0.0160287	-2.27954	0.0205131	-1.78121	0.0365381	0.0306654	-1.19151	0.0424108	1.16073
384	6.12898	40602.2	0.0281272	-1.34593	0.297687	0.0221701	-1.70758	0.0340843	-1.11069	0.0378571	0.0342315	-1.10591	0.0414827	1.09577
385	6.76215	40602.2	0.00656401	1.31706	0.338548	0.00559958	1.12355	0.00752845	1.51057	0.00498384	0.00416231	-1.19737	0.00580538	1.16484
386	5.8305	40234	0.0157986	-1.1711	0.597995	0.0167119	-1.1071	0.0148853	-1.24295	0.0185017	0.0142451	-1.29881	0.0227582	1.23007
387	6.22408	40257	0.0193465	1.15878	0.103692	0.0188912	1.13151	0.0198019	1.18606	0.0166955	0.0158876	-1.05085	0.0175034	1.04839
388	6.38425	40180.3	0.0150658	1.25604	0.036053	0.0144671	1.20613	0.0156644	1.30595	0.0119947	0.0119634	-1.00261	0.0120259	1.0026
389	6.00107	43845.8	0.0428177	-1.6112	0.253556	0.0417399	-1.65281	0.0438954	-1.57165	0.068988	0.052526	-1.31341	0.08545	1.23862
390	6.54692	40141.9	0.00868611	1.17407	0.712807	0.00577198	-1.28176	0.0116002	1.56796	0.00739828	0.00825419	1.11569	0.00654237	-1.13083
391	7.4045	39995.5	0.000917969	-5.52199	0.0100388	0.00129637	-3.91017	0.000539569	-9.39456	0.00506902	0.00488892	-1.03684	0.00524911	1.03553
392	5.4012	40042	0.0101061	1.17939	0.745557	0.00745756	-1.14902	0.0127546	1.48848	0.00856887	0.00539817	-1.58737	0.0117396	1.37003
393	5.90839	40042	0.0305778	-1.57961	0.167017	0.0346999	-1.39196	0.0264557	-1.82573	0.0483009	0.0410689	-1.1761	0.055533	1.14973
394	6.11397	40065.2	0.0443083	-1.25592	0.297037	0.0382438	-1.45508	0.0503729	-1.10472	0.0556479	0.0502595	-1.10721	0.0610363	1.09683
395	6.48436	40065.2	0.00419443	1.26936	0.286576	0.00366253	1.10839	0.00472634	1.43033	0.00330437	0.00298938	-1.10537	0.00361935	1.09532
396	5.74174	40003.6	0.01204	-1.73204	0.040524	0.0116203	-1.79459	0.0124597	-1.6737	0.0208537	0.0226354	1.08543	0.0190721	-1.09341
397	7.1985	39768.8	0.0108847	-1.60094	0.13371	0.00918835	-1.8965	0.012581	-1.38509	0.0174257	0.0153676	-1.13393	0.0194839	1.11811
398	6.88228	39758.4	0.00817448	-1.26314	0.137414	0.00728575	-1.41722	0.0090632	-1.13928	0.0103255	0.0102482	-1.00754	0.0104028	1.00749
399	6.30166	39605	0.0122927	-2.29292	0.397847	0.0122338	-2.30394	0.0123515	-2.282	0.028186	0.0167209	-1.68568	0.0396512	1.40677
400	7.36292	39428.8	0.0131682	1.61396	0.164013	0.0151164	1.85274	0.0112199	1.37517	0.00815893	0.00689002	-1.18417	0.00942784	1.15552
401	6.45933	39490	0.00600633	-1.31362	0.460844	0.00487073	-1.61988	0.00714192	-1.10475	0.00789001	0.0061466	-1.28364	0.00963343	1.22096
402	6.78217	39451.6	0.0393459	-1.78187	0.0488245	0.0345764	-2.02767	0.0441154	-1.58923	0.0701094	0.0649058	-1.08017	0.075313	1.07422
403	6.98276	42538.7	0.0109509	2.44485	0.0051614	0.0113707	2.53858	0.010531	2.35112	0.00447916	0.00427521	-1.0477	0.0046831	1.04553
404	5.15603	42691.6	0.00705307	2.84664	0.178784	0.00480803	1.94053	0.00929812	3.75275	0.00247768	0.00236198	-1.04898	0.00259338	1.0467
405	5.25809	39235.5	0.0278475	2.34496	0.333031	0.0157877	1.32945	0.0399072	3.36048	0.0118754	0.00816815	-1.45387	0.0155827	1.31218
406	4.9652	39306.3	0.0121991	-1.37964	0.329036	0.0107608	-1.56405	0.0136375	-1.23413	0.0168304	0.0135095	-1.24582	0.0201513	1.19732
407	5.31968	39120.3	0.0929066	1.37514	0.452096	0.0750925	1.11147	0.110721	1.63881	0.0675614	0.0467914	-1.44388	0.0883314	1.30742
408	6.12398	39144.8	0.0494702	-2.40141	0.048982	0.0375586	-3.163	0.0613817	-1.9354	0.118798	0.129383	1.0891	0.108213	-1.09782
409	6.55944	39144.8	0.00475184	-1.43998	0.526435	0.00364027	-1.87968	0.0058634	-1.16699	0.00684254	0.00935735	1.36752	0.00432774	-1.58109
410	7.03975	39013.2	0.021875	-1.75793	0.183	0.0229351	-1.67668	0.020815	-1.84745	0.0384547	0.0302484	-1.2713	0.046661	1.2134
411	5.45916	39043.5	0.0162482	1.10711	0.842357	0.011159	-1.31519	0.0213373	1.45387	0.0146762	0.00992439	-1.4788	0.0194281	1.32378
412	6.86726	38991.4	0.081078	-1.62388	0.0531542	0.0713985	-1.84404	0.0907575	-1.45069	0.131661	0.124314	-1.0591	0.139008	1.0558
413	7.1985	38862	0.0230334	1.22082	0.59374	0.0166734	-1.13158	0.0293935	1.55792	0.0188672	0.0170085	-1.10928	0.0207258	1.09851
414	5.39757	38928.3	0.304285	1.14342	0.60069	0.263387	-1.01037	0.345183	1.29711	0.266118	0.219567	-1.21201	0.312669	1.17493
415	5.1705	42009	0.00163698	1.12409	0.824338	0.00109833	-1.32591	0.00217564	1.49397	0.00145628	0.00192813	1.32401	0.000984426	-1.47931
416	5.30519	38582.6	0.00481924	-1.0341	0.94509	0.00422031	-1.18086	0.00541818	1.0872	0.0049836	0.002957	-1.68536	0.0070102	1.40665
417	6.95986	38607.9	0.101792	-1.07682	0.566712	0.103547	-1.05857	0.100036	-1.09571	0.109611	0.0982447	-1.1157	0.120978	1.1037
418	6.70709	38531.2	0.00974686	-1.60966	0.411461	0.00982584	-1.59672	0.00966787	-1.62281	0.0156891	0.0112069	-1.39995	0.0201713	1.28569
419	5.37584	38390.6	0.0108611	1.06361	0.873716	0.00945219	-1.08033	0.01227	1.20158	0.0102115	0.00688991	-1.4821	0.0135331	1.32528
420	5	38280.2	0.0139957	-1.21232	0.423662	0.0115006	-1.47534	0.0164909	-1.02889	0.0169672	0.0153391	-1.10614	0.0185953	1.09595
421	5.91383	38121.8	0.0263475	-1.59657	0.0848212	0.0311107	-1.35213	0.0215844	-1.94889	0.0420656	0.0431933	1.02681	0.0409379	-1.02755
422	7.04731	37993	0.138667	1.12018	0.723949	0.125276	1.01201	0.152058	1.22836	0.12379	0.0896976	-1.38008	0.157882	1.2754
423	7.19472	37993	0.0340685	-1.07662	0.846988	0.0234194	-1.56616	0.0447175	1.21917	0.0366787	0.0365426	-1.00372	0.0368147	1.00371
424	5.22187	38045	0.0121602	-1.36818	0.183391	0.0103734	-1.60385	0.013947	-1.1929	0.0166374	0.0179843	1.08096	0.0152904	-1.08809
425	6.0683	38019	0.00557302	-1.59611	0.349342	0.00596722	-1.49067	0.00517882	-1.7176	0.00889515	0.00618204	-1.43887	0.0116083	1.30501
426	5.8305	37968.2	0.00519481	-1.03131	0.777967	0.00565491	1.05552	0.00473472	-1.13153	0.00535746	0.00514911	-1.04046	0.00556582	1.03889
427	5.60951	37853	0.0314581	1.08457	0.798652	0.0257746	-1.12533	0.0371415	1.28052	0.029005	0.0227676	-1.27396	0.0352424	1.21505
428	5.75805	37737.8	0.0129161	1.04983	0.837124	0.014403	1.17068	0.0114293	-1.07645	0.0123031	0.0144675	1.17592	0.0101387	-1.21348
429	6.69959	37764.2	0.00645401	-1.12809	0.798572	0.00583461	-1.24785	0.0070734	-1.02931	0.0072807	0.0045064	-1.61564	0.010055	1.38105
430	5.69284	37699.4	0.0034451	-3.90126	0.208507	0.0020495	-6.5578	0.0048407	-2.77651	0.0134402	0.00816417	-1.64624	0.0187163	1.39256
431	6.11897	37649.1	0.096528	-1.22427	0.349273	0.0786972	-1.50166	0.114359	-1.03339	0.118177	0.117115	-1.00907	0.119238	1.00898
432	5.55879	37584.1	0.0295466	-1.38061	0.609947	0.0219965	-1.85449	0.0370967	-1.09962	0.0407922	0.0236056	-1.72807	0.0579788	1.42132
433	6.47435	37610.8	0.00671079	-1.12325	0.381421	0.00676936	-1.11353	0.00665222	-1.13314	0.0075379	0.00827848	1.09825	0.00679732	-1.10895
434	5.2907	37545.7	0.00765431	-3.145	0.028059	0.00864214	-2.78552	0.00666649	-3.61102	0.0240728	0.0214425	-1.12267	0.0267032	1.10927
435	6.55193	37342.3	0.00415754	-2.22668	0.0265511	0.00436275	-2.12194	0.00395233	-2.34229	0.0092575	0.0100803	1.08888	0.00843471	-1.09755
436	7.19472	37237.4	0.0355066	1.45357	0.272162	0.0289695	1.18595	0.0420437	1.72119	0.0244271	0.0209993	-1.16324	0.027855	1.14033
437	6.07475	37288.3	0.00659776	-1.42615	0.323588	0.00745329	-1.26244	0.00574223	-1.63863	0.00940937	0.00742081	-1.26797	0.0113979	1.21134
438	5.1253	37406.1	0.0116663	-2.04324	0.00524544	0.0107857	-2.21005	0.0125468	-1.89984	0.023837	0.0239251	1.0037	0.0237489	-1.00371
439	5.42293	37200.1	0.0413571	-1.21971	0.375482	0.0493759	-1.02163	0.0333384	-1.51308	0.0504437	0.050958	1.01019	0.0499295	-1.0103
440	6.37174	37188.9	0.0644743	1.08333	0.447898	0.0598317	1.00532	0.0691169	1.16134	0.0595148	0.0569663	-1.04474	0.0620632	1.04282
441	6.90981	37150.5	0.00913333	-5.06724	0.0910132	0.0109093	-4.24234	0.00735741	-6.29036	0.0462808	0.0343673	-1.34665	0.0581942	1.25742
442	5.58777	37046.5	0.0266424	1.85549	0.0012484	0.0270756	1.88565	0.0262092	1.82532	0.0143587	0.0143259	-1.00229	0.0143916	1.00229
443	6.81721	37035.5	0.0131515	-1.29442	0.367108	0.0124709	-1.36507	0.0138321	-1.23073	0.0170236	0.013744	-1.23862	0.0203032	1.19265
444	6.46934	36882.1	0.0103183	1.10456	0.200421	0.010676	1.14284	0.00996068	1.06627	0.0093416	0.00971735	1.04022	0.00896586	-1.04191
445	6.62951	36805.4	0.0754485	-1.01195	0.948498	0.0780291	1.02199	0.072868	-1.04779	0.0763504	0.0642573	-1.1882	0.0884435	1.15839
446	5.76529	36700.9	0.0661697	1.34963	0.0165801	0.0641688	1.30882	0.0681706	1.39044	0.049028	0.0500241	1.02032	0.0480319	-1.02074
447	6.21157	36690.3	0.0188251	-1.09226	0.614622	0.0170299	-1.20741	0.0206203	1.00284	0.020562	0.0182328	-1.12774	0.0228911	1.11327
448	5.28889	36585.7	0.0382467	-2.73499	0.100758	0.0383166	-2.73	0.0381768	-2.74	0.104604	0.0940137	-1.11265	0.115195	1.10125
449	7.1985	36481.7	0.0447445	1.71606	0.0482777	0.0409937	1.57221	0.0484952	1.85991	0.0260739	0.0240582	-1.08379	0.0280896	1.07731
450	Unknown	Unknown	0.0231102	-2.59482	0.138096	0.0271887	-2.20558	0.0190317	-3.15089	0.0599667	0.0747467	1.24647	0.0451868	-1.32709
451	5.11137	36532	0.0324264	-2.0471	0.0316946	0.0266547	-2.49038	0.0381982	-1.73778	0.0663801	0.0641352	-1.035	0.068625	1.03382
452	5.44648	36316.8	0.0701643	-1.45883	0.00219925	0.071287	-1.43585	0.0690417	-1.48255	0.102358	0.101344	-1.01	0.103371	1.0099
453	5.58596	36124.8	0.131869	1.18906	0.266533	0.11917	1.07456	0.144568	1.30357	0.110902	0.105656	-1.04965	0.116148	1.0473
454	5.95006	36048	0.135404	1.92915	0.0130846	0.130162	1.85447	0.140646	2.00384	0.0701885	0.064777	-1.08354	0.0756	1.0771
455	7.03219	35990.6	0.0160227	-1.81421	0.196591	0.0142884	-2.03442	0.0177569	-1.63702	0.0290685	0.0224554	-1.2945	0.0356816	1.2275
456	6.45683	36038.4	0.0159242	-1.08701	0.688217	0.0144019	-1.2019	0.0174465	1.0079	0.0173097	0.0147413	-1.17423	0.0198781	1.14838
457	6.25662	36000	0.00924324	1.19648	0.443449	0.00791644	1.02473	0.01057	1.36822	0.00772538	0.00682725	-1.13155	0.0086235	1.11626
458	6.08143	35923.3	0.0172984	1.68717	0.0681525	0.01548	1.50981	0.0191168	1.86452	0.0102529	0.00957719	-1.07055	0.0109286	1.0659
459	7.19472	35801.6	0.0200186	1.77055	0.0554448	0.0193937	1.71528	0.0206436	1.82583	0.0113064	0.0092581	-1.22125	0.0133548	1.18117
460	7.26087	35801.6	0.00967697	1.10265	0.488232	0.00895815	1.02074	0.0103958	1.18456	0.00877609	0.00798434	-1.09916	0.00956785	1.09022
461	7.58719	35764.5	0.14952	1.61362	0.226068	0.125802	1.35765	0.173239	1.86959	0.0926615	0.0698647	-1.3263	0.115458	1.24602
462	6.86977	35846.6	0.100629	-1.33956	0.505049	0.0956035	-1.40997	0.105654	-1.27584	0.134798	0.0926801	-1.45445	0.176916	1.31245
463	5.76529	35740.8	0.156549	-1.05653	0.326454	0.149689	-1.10495	0.163409	-1.01218	0.1654	0.165731	1.00201	0.165068	-1.00201
464	6.20156	35654.8	0.0213808	1.08993	0.0286318	0.021631	1.10269	0.0211306	1.07718	0.0196166	0.0197912	1.0089	0.019442	-1.00898
465	5.0681	35580.3	0.00221465	-2.05713	0.402849	0.00135667	-3.3581	0.00307264	-1.4827	0.00455582	0.00660734	1.45031	0.00250431	-1.8192
466	7.02652	35272.7	0.118257	-1.49874	0.476961	0.104214	-1.7007	0.1323	-1.33965	0.177237	0.110744	-1.60042	0.243729	1.37516
467	5.44467	35241.5	0.226987	-1.31053	0.0320156	0.214123	-1.38927	0.239851	-1.24024	0.297474	0.296224	-1.00422	0.298724	1.0042
468	5.28708	35203.1	0.124447	-2.23707	0.0752773	0.124604	-2.23426	0.124291	-2.23988	0.278397	0.260109	-1.07031	0.296686	1.06569
469	6.49687	35194.6	0.031875	-1.11129	0.692273	0.0282164	-1.25539	0.0355337	1.00314	0.0354225	0.0285837	-1.23926	0.0422613	1.19306
470	7.26087	35121.6	0.150453	-1.11301	0.78396	0.129677	-1.29133	0.171229	1.02253	0.167456	0.117248	-1.42822	0.217664	1.29983
471	7.19472	35083.8	0.0180624	1.04512	0.809887	0.0153443	-1.12633	0.0207806	1.20239	0.0172827	0.0164347	-1.0516	0.0181307	1.04907
472	5.19829	37033.3	0.0141826	-1.13208	0.574566	0.0114177	-1.40622	0.0169474	1.05553	0.0160558	0.0165992	1.03384	0.0155125	-1.03503
473	6.20156	35002.9	0.0215433	1.36737	0.0259832	0.0224875	1.4273	0.0205991	1.30744	0.0157552	0.0158739	1.00753	0.0156366	-1.00759
474	6.36423	35002.9	0.0219444	1.64078	0.0422997	0.020639	1.54317	0.0232499	1.73838	0.0133744	0.0146439	1.09492	0.012105	-1.10487
475	7.50245	34822.4	0.334351	-1.00597	0.982978	0.309998	-1.085	0.358705	1.06647	0.336349	0.257037	-1.30856	0.41566	1.2358
476	6.30166	34887.8	0.00539255	-1.09586	0.820451	0.00501109	-1.17928	0.00577401	-1.02346	0.00590949	0.00394341	-1.49857	0.00787556	1.3327
477	6.67456	34887.8	0.0562545	-1.03337	0.898348	0.0527756	-1.10149	0.0597335	1.02755	0.0581317	0.0456163	-1.27436	0.070647	1.21529
478	5.95006	34819.1	0.316516	1.31978	0.344655	0.257802	1.07496	0.375229	1.5646	0.239824	0.218392	-1.09814	0.261256	1.08937
479	5.58777	34703.9	0.564541	-1.06478	0.622024	0.515854	-1.16528	0.613228	1.02015	0.601114	0.560592	-1.07228	0.641636	1.06741
480	5.76529	34703.9	0.205561	-1.24687	0.163777	0.189796	-1.35044	0.221325	-1.15806	0.256308	0.273779	1.06817	0.238837	-1.07315
481	6.75965	34734.4	0.017674	1.43461	0.226804	0.0147407	1.19651	0.0206074	1.67271	0.0123198	0.0133388	1.08271	0.0113007	-1.09017
482	6.84474	34657.7	0.141224	1.06525	0.723476	0.122058	-1.08615	0.16039	1.20982	0.132573	0.123376	-1.07454	0.14177	1.06937
483	6.11397	34619.4	0.0192564	-1.29211	0.221511	0.0163396	-1.52277	0.0221733	-1.12214	0.0248815	0.0235488	-1.05659	0.0262142	1.05356
484	Unknown	Unknown	0.00561228	6.17588	0.025316	0.00601643	6.62062	0.00520813	5.73114	0.000908742	0.000261638	-3.47328	0.00155585	1.71209
485	6.48436	34542.7	0.0297746	-1.09311	0.613815	0.0266217	-1.22258	0.0329275	1.01169	0.0325471	0.0290851	-1.11903	0.0360091	1.10637
486	7.02652	34403.7	0.0438999	-1.62035	0.32781	0.032969	-2.15758	0.0548307	-1.29733	0.0711333	0.0529564	-1.34324	0.0893103	1.25553
487	7.12291	34365.9	0.304923	1.1877	0.0660549	0.30257	1.17853	0.307276	1.19686	0.256735	0.243909	-1.05259	0.269561	1.04996
488	7.24764	34328.1	0.0772895	1.10664	0.688972	0.0704291	1.00841	0.0841498	1.20487	0.0698417	0.0552849	-1.2633	0.0843984	1.20842
489	6.19155	34350.9	0.05962	1.48905	0.0904525	0.0541269	1.35186	0.0651131	1.62624	0.040039	0.0369002	-1.08506	0.0431778	1.07839
490	5.528	34127.8	0.0118451	1.29541	0.556043	0.0130313	1.42514	0.0106589	1.16568	0.00914392	0.00547588	-1.66985	0.012812	1.40115
491	7.51548	33993.3	0.0685159	1.42071	0.34735	0.0708451	1.46901	0.0661867	1.37241	0.0482265	0.0317351	-1.51966	0.064718	1.34196
492	5.85043	33974.2	0.0077375	-2.17697	0.173103	0.00811251	-2.07634	0.00736249	-2.28785	0.0168443	0.012481	-1.34959	0.0212076	1.25903
493	5.9573	33897.4	0.251998	1.10955	0.304418	0.239918	1.05636	0.264077	1.16274	0.227117	0.213541	-1.06357	0.240692	1.05977
494	6.69708	33929	0.0594863	-1.66324	0.524188	0.0565077	-1.75091	0.0624648	-1.58393	0.0989397	0.0474562	-2.08486	0.150423	1.52035
495	5.76348	33820.6	0.183612	-1.18498	0.206554	0.170994	-1.27242	0.196229	-1.10879	0.217576	0.231	1.0617	0.204152	-1.06575
496	6.48936	33698.9	0.0537451	-1.03403	0.705118	0.0498983	-1.11374	0.0575919	1.03631	0.0555738	0.0539126	-1.03081	0.0572351	1.02989
497	6.93233	33698.9	0.263204	-1.3834	0.601775	0.239022	-1.52336	0.287385	-1.267	0.364116	0.201541	-1.80666	0.526691	1.44649
498	6.06892	33583.9	0.00369458	1.07341	0.589005	0.00369212	1.07269	0.00369703	1.07412	0.00344192	0.00310652	-1.10797	0.00377732	1.09745
499	6.18654	33583.9	0.106893	1.533	0.0482203	0.0995326	1.42743	0.114254	1.63856	0.0697284	0.0655369	-1.06396	0.07392	1.06011
500	7.12102	33459.1	0.0257477	-1.51729	0.526139	0.0201878	-1.93516	0.0313076	-1.24783	0.0390667	0.0224715	-1.7385	0.0556619	1.42479
501	7.35347	33459.1	0.019689	-1.12203	0.708265	0.0238657	1.0803	0.0155124	-1.42414	0.0220918	0.0184059	-1.20025	0.0257776	1.16684
502	5.58415	33436.6	0.0976042	-1.10903	0.0937451	0.0958173	-1.12971	0.0993911	-1.08909	0.108246	0.105225	-1.02871	0.111267	1.02791
503	6.35672	33468.8	0.0101207	1.60023	0.342716	0.00814729	1.28821	0.0120941	1.91225	0.00632451	0.00868643	1.37346	0.00396258	-1.59606
504	7.24008	33383.5	0.502201	-1.12306	0.763697	0.448654	-1.2571	0.555749	-1.01485	0.564001	0.392476	-1.43703	0.735526	1.30412
505	5.27621	33283	0.0235715	-2.09494	0.0222817	0.0245259	-2.01341	0.022617	-2.18335	0.0493808	0.0455804	-1.08338	0.0531811	1.07696
506	5.44467	33283	0.322387	-1.41242	0.0157518	0.306612	-1.4851	0.338163	-1.34653	0.455348	0.449321	-1.01341	0.461374	1.01323
507	7.55134	33164.2	0.0192987	-1.95501	0.0213453	0.0169474	-2.22624	0.0216499	-1.74268	0.037729	0.0391294	1.03712	0.0363287	-1.03855
508	5.95006	33129.3	0.234512	1.03577	0.789309	0.216755	-1.04456	0.252268	1.11419	0.226414	0.206651	-1.09563	0.246176	1.08728
509	5.35953	32975.7	0.00930795	-1.01422	0.977607	0.0112373	1.19035	0.00737857	-1.27943	0.00944033	0.00573297	-1.64667	0.0131477	1.39271
510	7.46497	32967.9	0.0793629	1.26923	0.5702	0.0639554	1.02282	0.0947704	1.51564	0.0625282	0.0428306	-1.4599	0.0822259	1.31502
511	Unknown	Unknown	0.0327139	1.07892	0.558022	0.0344471	1.13608	0.0309808	1.02176	0.0303211	0.0273565	-1.10837	0.0332857	1.09777
512	5.17229	33949.6	0.00871498	-1.4799	0.263448	0.00898519	-1.4354	0.00844478	-1.52725	0.0128973	0.0155996	1.20952	0.010195	-1.26506
513	6.10145	32893.5	0.0176622	1.39827	0.409486	0.0142673	1.12951	0.0210571	1.66704	0.0126314	0.00915152	-1.38026	0.0161114	1.2755
514	5.64755	32822.1	0.00699039	-2.58068	0.167014	0.00755688	-2.38723	0.00642391	-2.80826	0.01804	0.0128812	-1.40049	0.0231988	1.28596
515	5.76167	32822.1	0.159822	-1.28068	0.0766445	0.147542	-1.38727	0.172101	-1.18931	0.204681	0.209496	1.02353	0.199866	-1.02409
516	6.18905	32816.8	0.0675319	1.32093	0.0621107	0.0637757	1.24746	0.071288	1.3944	0.0511246	0.0490487	-1.04232	0.0532004	1.0406
517	5.52075	32745.3	0.00598109	1.51886	0.389216	0.00693647	1.76147	0.00502571	1.27625	0.00393788	0.00232693	-1.69231	0.00554883	1.40909
518	6.46183	32778.5	0.0096196	-1.1881	0.155936	0.0104151	-1.09735	0.00882412	-1.29521	0.011429	0.0112619	-1.01484	0.0115962	1.01463
519	5.58234	32706.9	0.0784578	-1.10731	0.491413	0.0730249	-1.18969	0.0838907	-1.0356	0.0868774	0.078388	-1.1083	0.0953668	1.09772
520	6.91231	32701.8	0.0626538	-1.54866	0.330411	0.0559499	-1.73422	0.0693578	-1.39897	0.0970296	0.0709138	-1.36828	0.123145	1.26915
521	7.35158	32627.9	0.0311677	-1.40877	0.327433	0.0302301	-1.45246	0.0321053	-1.36763	0.0439081	0.03404	-1.2899	0.0537762	1.22474
522	6.81221	32548.4	0.0268989	-1.35963	0.234505	0.0281508	-1.29917	0.0256471	-1.42599	0.0365725	0.0309609	-1.18125	0.0421842	1.15344
523	4.99304	32617.7	0.00793033	1.80356	0.0327625	0.00810837	1.84405	0.00775228	1.76307	0.00439703	0.00502817	1.14354	0.0037659	-1.16759
524	7.03219	32401.2	0.215773	-1.27032	0.595948	0.193205	-1.4187	0.238341	-1.15003	0.2741	0.183497	-1.49376	0.364703	1.33055
525	Unknown	Unknown	0.0166407	-1.4085	0.0331934	0.0170625	-1.37368	0.0162188	-1.44513	0.0234383	0.0222401	-1.05388	0.0246366	1.05112
526	7.14936	32325.6	0.0537346	-1.37473	0.497668	0.0435045	-1.698	0.0639648	-1.15486	0.0738706	0.0515992	-1.43162	0.096142	1.30149
527	7.25331	32325.6	0.872482	-1.15052	0.400515	0.795655	-1.26161	0.949309	-1.05741	1.0038	0.906499	-1.10734	1.10111	1.09694
528	5.95006	32284.5	0.387538	1.06864	0.73615	0.34321	-1.05663	0.431866	1.19088	0.362645	0.316	-1.14761	0.409289	1.12862
529	6.5269	32318.3	0.0125953	1.18466	0.129283	0.0129378	1.21688	0.0122527	1.15243	0.010632	0.0113373	1.06634	0.0099267	-1.07105
530	6.06642	32203.2	0.00619534	1.3632	0.250836	0.0052003	1.14425	0.00719037	1.58214	0.00454471	0.00427109	-1.06406	0.00481832	1.0602
531	6.18154	32164.9	0.0521603	1.07272	0.696572	0.0481111	-1.01066	0.0562095	1.156	0.0486241	0.0418965	-1.16058	0.0553518	1.13836
532	6.34922	32164.9	0.0265486	1.14338	0.622479	0.0213238	-1.0889	0.0317734	1.3684	0.0232194	0.0256776	1.10587	0.0207613	-1.1184
533	5.5769	31938.8	0.0656192	-1.364	0.171721	0.0630211	-1.42024	0.0682173	-1.31206	0.0895048	0.0783786	-1.14196	0.100631	1.12431
534	5.66385	31900.4	0.00461801	-4.1643	0.148916	0.00456414	-4.21345	0.00467187	-4.11629	0.0192308	0.0227123	1.18104	0.0157493	-1.22106
535	6.8973	31934.8	0.0100536	-1.74111	0.157846	0.0097766	-1.79044	0.0103307	-1.69442	0.0175044	0.0141424	-1.23773	0.0208665	1.19207
536	5.09632	31909.9	0.0234015	1.32036	0.0912383	0.0247511	1.39651	0.0220519	1.24421	0.0177236	0.0164675	-1.07628	0.0189797	1.07087
537	5.36316	31708.4	0.00563368	1.28159	0.496491	0.00512898	1.16678	0.00613838	1.3964	0.00439586	0.00298128	-1.47448	0.00581043	1.3218
538	5.76348	31670	0.118685	1.02577	0.828967	0.106559	-1.08581	0.13081	1.13056	0.115703	0.114999	-1.00612	0.116407	1.00609
539	7.73877	31656.9	0.00684478	-14.148	0.2923	0.00723097	-13.3924	0.00645859	-14.994	0.09684	0.0523496	-1.84987	0.14133	1.45942
540	5.82145	31631.6	0.0203547	-1.36655	0.226835	0.0235858	-1.17934	0.0171237	-1.6244	0.0278157	0.0249369	-1.11544	0.0306945	1.1035
541	6.11397	31666.3	0.00438071	2.3921	0.545527	0.000992106	-1.8459	0.00776931	4.24245	0.00183133	0.000830756	-2.20441	0.0028319	1.54636
542	6.18654	31589.6	0.0278159	1.24403	0.0695383	0.0288756	1.29142	0.0267562	1.19664	0.0223595	0.0212708	-1.05118	0.0234482	1.04869
543	7.02841	31532.2	0.0201641	-2.13747	0.158717	0.0181512	-2.3745	0.022177	-1.94346	0.0431001	0.0328747	-1.31104	0.0533254	1.23725
544	5.90658	31478	0.0235056	1.08386	0.686713	0.0224906	1.03706	0.0245206	1.13066	0.021687	0.0179232	-1.20999	0.0254507	1.17355
545	7.26654	31418.8	0.157499	-1.20695	0.198773	0.141679	-1.34172	0.173319	-1.09678	0.190094	0.183313	-1.03699	0.196874	1.03567
546	5.95911	31362.8	0.0693813	1.0427	0.761606	0.066509	-1.00047	0.0722536	1.08587	0.0665399	0.0588755	-1.13018	0.0742043	1.11519
547	7.76484	31167	0.0121099	-5.45764	0.0706843	0.0145984	-4.52733	0.00962149	-6.86917	0.0660916	0.051129	-1.29264	0.0810542	1.22639
548	6.50438	31129.4	0.0213144	-1.19014	0.551012	0.0229911	-1.10334	0.0196376	-1.29176	0.0253671	0.0199161	-1.2737	0.0308181	1.21489
549	5.58053	30978.8	0.0329779	-1.53577	0.184912	0.0303221	-1.67028	0.0356337	-1.4213	0.0506464	0.0421729	-1.20092	0.0591199	1.16731
550	6.18905	31014.3	0.0321251	1.36837	0.06406	0.0340472	1.45024	0.030203	1.2865	0.0234769	0.022212	-1.05694	0.0247418	1.05388
551	6.43931	31014.3	0.00600449	1.77908	0.156985	0.00590894	1.75077	0.00610003	1.80739	0.00337506	0.00219258	-1.53931	0.00455753	1.35036
552	5.86492	30940.3	0.0119381	1.05689	0.827243	0.0108071	-1.04519	0.0130691	1.15701	0.0112955	0.0136261	1.20633	0.00896491	-1.25997
553	Unknown	Unknown	0.0177214	1.36382	0.128565	0.0168172	1.29424	0.0186256	1.43341	0.0129939	0.0113438	-1.14547	0.0146441	1.12699
554	5.33417	30901.9	0.0124978	1.3841	0.306663	0.0105927	1.17311	0.0144029	1.59509	0.00902955	0.0073362	-1.23082	0.0107229	1.18753
555	6.3317	30860.9	0.0152166	-1.22821	0.0138125	0.0155495	-1.20191	0.0148837	-1.25568	0.0186891	0.0189325	1.01302	0.0184457	-1.0132
556	6.70709	30860.9	0.043282	-1.17476	0.667479	0.0480538	-1.05811	0.0385101	-1.32033	0.0508461	0.0364463	-1.3951	0.0652459	1.2832
557	5.75805	30748.3	0.0696055	-1.07458	0.471354	0.065889	-1.1352	0.073322	-1.02012	0.074797	0.0702219	-1.06515	0.079372	1.06117
558	5.94825	30748.3	0.115034	1.30489	0.373952	0.0966592	1.09646	0.133408	1.51332	0.0881558	0.0732303	-1.20382	0.103081	1.16931
559	7.53667	30714.8	0.619681	1.23352	0.563479	0.50006	-1.00462	0.739302	1.47163	0.502368	0.380215	-1.32127	0.624522	1.24316
560	6.11397	30630.8	0.0115345	1.46864	0.0196268	0.011031	1.40453	0.012038	1.53275	0.00785386	0.00771101	-1.01853	0.00799671	1.01819
561	6.94735	30630.8	0.514388	-1.23765	0.487879	0.464925	-1.36932	0.563852	-1.12908	0.636631	0.500358	-1.27235	0.772903	1.21405
562	7.25331	30549.8	2.21728	-1.29083	0.148287	2.05989	-1.38946	2.37468	-1.20527	2.86213	2.62991	-1.0883	3.09435	1.08114
563	5.11585	30504.3	0.0122896	1.08781	0.557727	0.0110778	-1.01983	0.0135013	1.19507	0.0112975	0.0120427	1.06596	0.0105523	-1.07062
564	5.57147	30364.3	0.00924166	-1.57603	0.314616	0.0103223	-1.41103	0.00816102	-1.78472	0.0145651	0.0107146	-1.35938	0.0184157	1.26437
565	5.66566	30325.9	0.0210905	-1.40329	0.592523	0.0222843	-1.32812	0.0198967	-1.48749	0.0295962	0.0430225	1.45365	0.01617	-1.83032
566	5.50807	30210.7	0.00672909	-1.27897	0.680189	0.0074263	-1.1589	0.00603187	-1.42681	0.00860633	0.0124766	1.44971	0.00473601	-1.81721
567	6.47435	30247.3	0.0270739	1.53988	0.108047	0.0279945	1.59224	0.0261534	1.48752	0.0175819	0.0143065	-1.22894	0.0208572	1.18629
568	5.11833	30375.5	0.00896778	-1.36241	0.297928	0.0112623	-1.08483	0.00667324	-1.83086	0.0122178	0.0118075	-1.03474	0.012628	1.03358
569	5.76892	30133.9	0.0534429	-1.17038	0.182226	0.0498576	-1.25454	0.0570282	-1.0968	0.0625483	0.0597773	-1.04636	0.0653193	1.0443
570	6.09144	30093.9	0.00949458	1.21417	0.288356	0.00916172	1.1716	0.00982744	1.25673	0.00781984	0.00669915	-1.16729	0.00894053	1.14331
571	5.33961	29941.9	0.0154747	1.36772	0.177821	0.0174583	1.54304	0.0134911	1.1924	0.0113142	0.0108518	-1.04262	0.0117767	1.04088
572	6.18404	29978.8	0.265616	1.23779	0.229127	0.248935	1.16006	0.282296	1.31553	0.214588	0.189875	-1.13015	0.239301	1.11516
573	5.44286	29903.5	0.0168596	-1.34089	0.208049	0.0155533	-1.45351	0.0181659	-1.24446	0.0226068	0.0254547	1.12598	0.0197589	-1.14413
574	5.87579	29903.5	0.0224631	-1.1813	0.715968	0.0292294	1.10151	0.0156967	-1.69053	0.0265357	0.0335158	1.26305	0.0195556	-1.35694
575	5.95368	29711.4	0.797515	-1.0412	0.804639	0.723354	-1.14794	0.871675	1.04974	0.830369	0.740362	-1.12157	0.920376	1.10839
576	6.96737	29710.4	0.0408695	-1.14262	0.25141	0.0384698	-1.2139	0.0432691	-1.07926	0.0466984	0.0439473	-1.0626	0.0494495	1.05891
577	7.1248	29718.6	0.0382346	-1.22412	0.410869	0.0314505	-1.48817	0.0450186	-1.03965	0.0468036	0.0420032	-1.11429	0.0516041	1.10257
578	6.68207	29633.7	0.0362071	1.06429	0.8586	0.0343026	1.00831	0.0381117	1.12028	0.0340199	0.0233606	-1.45629	0.0446791	1.31332
579	6.37424	29595.3	0.0153957	-1.3389	0.567322	0.0124645	-1.65377	0.018327	-1.12475	0.0206133	0.02772	1.34476	0.0135067	-1.52616
580	6.81221	29595.3	0.0161639	-1.06173	0.775639	0.0174278	1.01551	0.0148999	-1.15179	0.0171617	0.0143699	-1.19427	0.0199534	1.16267
581	7.26276	29567.5	0.551112	-1.48399	0.0479989	0.511625	-1.59852	0.590598	-1.38477	0.817844	0.863869	1.05628	0.771819	-1.05963
582	5.63668	29404.2	0.0178432	-1.31897	0.397277	0.0193483	-1.21637	0.0163382	-1.44047	0.0235346	0.0286456	1.21717	0.0184237	-1.27741
583	Unknown	Unknown	0.00631387	-1.05545	0.123479	0.00627347	-1.06224	0.00635427	-1.04874	0.00666396	0.00653415	-1.01987	0.00679377	1.01948
584	5.57147	29289	0.0395176	1.36692	0.15017	0.0401585	1.38909	0.0388767	1.34475	0.02891	0.0243025	-1.18959	0.0335175	1.15937
585	7.42717	29303	0.00456696	-2.45888	0.0257828	0.00369323	-3.0406	0.00544068	-2.06401	0.0112296	0.011883	1.05819	0.0105762	-1.06178
586	Unknown	Unknown	0.0358477	-1.27051	0.111888	0.0364599	-1.24917	0.0352354	-1.29258	0.0455446	0.04904	1.07675	0.0420492	-1.08313
587	4.8747	29387.5	0.259245	-1.05797	0.211642	0.251256	-1.09161	0.267233	-1.02634	0.274273	0.272048	-1.00818	0.276497	1.00811
588	5.09745	29349.5	0.00631696	-1.15895	0.459173	0.00523244	-1.39916	0.00740147	1.01099	0.00732101	0.00711344	-1.02918	0.00752857	1.02835
589	5.74718	29097	0.0300813	1.02478	0.926614	0.0350563	1.19427	0.0251063	-1.16918	0.0293538	0.0244425	-1.20093	0.0342651	1.16731
590	6.06391	29058.4	0.0137759	2.29293	0.0786566	0.0117661	1.9584	0.0157858	2.62746	0.006008	0.00485397	-1.23775	0.00716204	1.19208
591	6.32456	29091	0.00814453	1.45509	0.357943	0.0101588	1.81496	0.00613028	1.09523	0.00559726	0.0048433	-1.15567	0.00635121	1.1347
592	7.22993	28795.2	0.0276712	-1.31765	0.203087	0.0314658	-1.15875	0.0238766	-1.52706	0.036461	0.0336683	-1.08295	0.0392536	1.07659
593	7.32701	28749.4	0.0259092	-1.69013	0.178262	0.0253625	-1.72656	0.0264559	-1.6552	0.0437898	0.0525408	1.19984	0.0350387	-1.24975
594	5.07011	30623.6	0.0143305	-1.39222	0.0530294	0.0155971	-1.27917	0.013064	-1.5272	0.0199513	0.0194881	-1.02377	0.0204144	1.02321
595	5.11614	28693.2	0.0103927	-1.32713	0.283547	0.00963867	-1.43095	0.0111468	-1.23735	0.0137925	0.0115764	-1.19143	0.0160085	1.16067
596	7.10484	28680.8	0.0153715	1.71288	0.169292	0.016938	1.88744	0.0138049	1.53831	0.00897406	0.00637861	-1.4069	0.0115695	1.28922
597	5.33519	28649.3	0.0219086	1.87543	0.329943	0.0233968	2.00282	0.0204204	1.74803	0.0116819	0.00381025	-3.06592	0.0195536	1.67383
598	5.7496	28649.3	0.0394096	1.19425	0.149338	0.0366606	1.11095	0.0421585	1.27755	0.0329995	0.0324611	-1.01658	0.0335378	1.01631
599	6.48509	28631.5	0.0142493	1.60193	0.0393419	0.0143246	1.6104	0.014174	1.59346	0.00889509	0.00780312	-1.13994	0.00998705	1.12276
600	5.43879	28558.9	0.029472	-1.02414	0.966734	0.0184811	-1.6332	0.0404628	1.34057	0.0301834	0.0405571	1.34369	0.0198097	-1.52367
601	6.13253	28561.7	0.0575424	-1.06902	0.588245	0.0542565	-1.13376	0.0608282	-1.01127	0.061514	0.0562381	-1.09381	0.0667899	1.08577
602	6.35548	28538.5	0.385747	-1.10992	0.544253	0.35711	-1.19893	0.414384	-1.03322	0.42815	0.377069	-1.13547	0.47923	1.11931
603	5.54239	28513.6	0.00847908	-1.56534	0.435323	0.00597338	-2.22197	0.0109848	-1.20828	0.0132727	0.00899898	-1.47491	0.0175463	1.32199
604	5.60313	28513.6	0.0307307	-1.95423	0.126287	0.0279089	-2.15182	0.0335525	-1.78988	0.0600549	0.0712492	1.1864	0.0488606	-1.22911
605	5.84606	28513.6	0.023361	-1.00667	0.993159	0.0317599	1.35052	0.0149621	-1.57176	0.0235168	0.037255	1.58419	0.00977856	-2.40493
606	5.66565	28491	0.0110484	1.1102	0.8647	0.00587935	-1.69265	0.0162174	1.62961	0.00995168	0.0123032	1.23629	0.0076002	-1.3094
607	5.93537	28468.4	0.0220163	-1.20986	0.378904	0.0228856	-1.1639	0.021147	-1.25959	0.0266366	0.0226067	-1.17826	0.0306665	1.15129
608	Unknown	Unknown	0.0172699	1.30277	0.576206	0.023143	1.74582	0.0113968	-1.16316	0.0132563	0.0117398	-1.12917	0.0147727	1.11439
609	6.64841	28422.2	0.18812	1.43927	0.207922	0.169477	1.29665	0.206762	1.5819	0.130705	0.105577	-1.238	0.155832	1.19224
610	7.22246	28269.2	0.00737996	-1.06982	0.773715	0.00871251	1.10351	0.0060474	-1.30556	0.00789525	0.00872252	1.10478	0.00706799	-1.11704
611	5.05402	28381.6	0.00654317	-1.10578	0.679769	0.00615175	-1.17614	0.00693459	-1.04336	0.0072353	0.0086292	1.19265	0.00584139	-1.23863
612	6.36066	28166.5	0.101161	-1.15198	0.191845	0.0964041	-1.20882	0.105918	-1.10024	0.116535	0.110199	-1.05749	0.122871	1.05437
613	4.81455	30705.5	0.0150035	-1.35998	0.12689	0.0143308	-1.42381	0.0156762	-1.30162	0.0204044	0.022428	1.09917	0.0183808	-1.11009
614	6.04439	28143.2	0.00672769	-1.63892	0.305319	0.00731857	-1.5066	0.00613682	-1.79672	0.0110262	0.00793485	-1.38959	0.0141175	1.28036
615	6.12735	28143.2	0.00827865	-1.6334	0.0208732	0.00755413	-1.79006	0.00900316	-1.50196	0.0135224	0.0137822	1.01921	0.0132626	-1.01959
616	5.40664	28106.7	0.0244726	1.32908	0.405821	0.022332	1.21283	0.0266132	1.44534	0.0184132	0.0238038	1.29276	0.0130225	-1.41395
617	6.49546	28073.5	0.00787503	2.2678	0.114842	0.00950973	2.73856	0.00624032	1.79705	0.00347253	0.00339825	-1.02186	0.00354682	1.02139
618	5.3209	28061.5	0.0241312	1.29897	0.0921998	0.0225509	1.21391	0.0257114	1.38404	0.0185771	0.0194687	1.04799	0.0176856	-1.05041
619	7.34755	28017.6	0.0397957	1.11372	0.299527	0.0423294	1.18463	0.0372619	1.04281	0.0357322	0.0371986	1.04104	0.0342658	-1.04279
620	5.83355	27971.1	0.0133257	1.16978	0.594535	0.0142384	1.2499	0.012413	1.08966	0.0113916	0.0143366	1.25853	0.00844655	-1.34867
621	5.09519	27920.4	0.0280124	-1.06591	0.7038	0.025158	-1.18685	0.0308667	1.03376	0.0298587	0.0329534	1.10364	0.0267641	-1.11563
622	5.93358	27903.3	0.0284796	-1.18448	0.258465	0.0306861	-1.09931	0.0262731	-1.28396	0.0337337	0.0311979	-1.08128	0.0362694	1.07517
623	7.42596	27903.3	0.017893	-2.56134	0.0818223	0.0104621	-4.38059	0.0253239	-1.80976	0.0458301	0.0500053	1.0911	0.0416549	-1.10023
624	7.01896	27857.5	0.00991745	-2.57791	0.0242174	0.00768868	-3.32519	0.0121462	-2.10488	0.0255663	0.0266552	1.04259	0.0244774	-1.04449
625	7.13472	27857.5	0.023409	-1.17833	0.554787	0.023788	-1.15955	0.0230299	-1.19773	0.0275835	0.0216588	-1.27355	0.0335082	1.21479
626	5.58526	27835.5	0.028054	-1.38631	0.0738575	0.0302112	-1.28732	0.0258967	-1.50179	0.0388915	0.0411468	1.05799	0.0366362	-1.06156
627	6.44102	27748	0.0082151	-1.04925	0.0803721	0.00813034	-1.06019	0.00829985	-1.03853	0.00861967	0.00853165	-1.01032	0.00870768	1.01021
628	6.52398	27701.5	0.0166987	-1.20374	0.266726	0.0165758	-1.21267	0.0168217	-1.19495	0.020101	0.0178736	-1.12462	0.0223284	1.11081
629	5.66565	27654.6	0.0254323	1.53682	0.147363	0.0244799	1.47927	0.0263846	1.59437	0.0165486	0.0202784	1.22538	0.0128188	-1.29096
630	6.6536	27631.8	0.557384	-1.10084	0.612024	0.502039	-1.22219	0.61273	-1.0014	0.613589	0.5371	-1.14241	0.690078	1.12466
631	6.1792	27585.3	0.0285594	-1.93448	0.327968	0.00801908	-6.88953	0.0490997	-1.12521	0.0552477	0.052005	-1.06235	0.0584903	1.05869
632	6.35548	27585.3	0.0353497	1.05603	0.576562	0.0343087	1.02494	0.0363907	1.08713	0.033474	0.0308342	-1.08561	0.0361137	1.07886
633	7.30274	27560.2	0.0137149	-2.06376	0.0850556	0.015337	-1.84549	0.0120928	-2.34058	0.0283043	0.0325558	1.15021	0.0240527	-1.17676
634	5.91215	27496.4	0.0108045	-1.46533	0.120147	0.0125898	-1.25755	0.0090193	-1.75537	0.0158322	0.0151249	-1.04677	0.0165396	1.04468
635	5.8407	27473.8	0.0238922	1.24695	0.068711	0.0249111	1.30013	0.0228733	1.19378	0.0191605	0.0199819	1.04287	0.0183391	-1.04479
636	6.8558	27352.8	2.89778	-1.04803	0.571003	2.74232	-1.10744	3.05323	1.00536	3.03696	2.89993	-1.04725	3.17398	1.04512
637	7.12911	27377.3	0.117441	-1.3381	0.214738	0.103179	-1.52306	0.131703	-1.1932	0.157147	0.140216	-1.12075	0.174079	1.10774
638	5.97741	29548.7	0.0147324	1.30439	0.24021	0.0141925	1.25659	0.0152722	1.35219	0.0112944	0.0133034	1.17787	0.00928547	-1.21636
639	7.41476	27217.2	0.0840872	-1.08778	0.64188	0.0776379	-1.17814	0.0905365	-1.0103	0.0914686	0.0794861	-1.15075	0.103451	1.131
640	6.38658	27120.3	0.0103285	-1.50219	0.107855	0.00954832	-1.62494	0.0111087	-1.39669	0.0155154	0.0138301	-1.12186	0.0172008	1.10863
641	6.651	27120.3	0.0451702	-1.30333	0.416892	0.0428465	-1.37401	0.047494	-1.23956	0.0588715	0.0455752	-1.29174	0.0721678	1.22585
642	7.0227	27102.9	0.139476	-1.63967	0.246699	0.113783	-2.00993	0.16517	-1.38461	0.228695	0.179976	-1.2707	0.277414	1.21303
643	5.77818	27066.8	0.00748445	-2.12983	0.0276726	0.00730102	-2.18335	0.00766789	-2.07888	0.0159406	0.0145157	-1.09816	0.0173656	1.08939
644	5.12452	26988.6	0.00361471	1.14049	0.79844	0.00513378	1.61977	0.00209565	-1.51239	0.00316945	0.00335211	1.05763	0.00298679	-1.06116
645	5.93537	26818.2	0.0399902	1.29189	0.186593	0.0406851	1.31434	0.0392952	1.26944	0.0309548	0.0354706	1.14588	0.026439	-1.1708
646	5.40664	26773	0.0169381	1.26668	0.443317	0.0169668	1.26883	0.0169094	1.26454	0.013372	0.0163535	1.22296	0.0103906	-1.28693
647	5.55847	26773	0.0299295	1.30882	0.398198	0.031892	1.39464	0.027967	1.223	0.0228675	0.0165379	-1.38273	0.0291972	1.27679
648	5.85499	26773	0.0230026	1.65751	0.1865	0.0275821	1.98749	0.0184232	1.32752	0.0138779	0.0144298	1.03977	0.0133259	-1.04142
649	6.13253	26678.6	0.0105899	1.04363	0.728382	0.011133	1.09715	0.0100469	-1.00999	0.0101472	0.0111144	1.09531	0.00918013	-1.10535
650	5.66922	26705.1	0.0203352	1.22593	0.658155	0.0184908	1.11473	0.0221796	1.33712	0.0165876	0.0236351	1.42486	0.00954012	-1.73872
651	5.26552	26682.5	0.0109591	1.02384	0.926664	0.0100456	-1.06553	0.0118726	1.10918	0.0107039	0.0129813	1.21276	0.00842661	-1.27025
652	Unknown	Unknown	0.00646973	-3.35064	0.103605	0.00410958	-5.27493	0.00882988	-2.45504	0.0216777	0.0264428	1.21982	0.0169126	-1.28175
653	6.2103	26585.6	0.0163327	-1.03571	0.919964	0.017143	1.01342	0.0155223	-1.08978	0.0169159	0.0118438	-1.42825	0.021988	1.29984
654	6.51361	26585.6	0.0509048	1.1293	0.501468	0.0569684	1.26382	0.0448413	-1.00525	0.0450765	0.0412571	-1.09258	0.0488959	1.08473
655	6.05995	26539.1	0.0103278	1.13185	0.722648	0.010238	1.12202	0.0104175	1.14169	0.00912464	0.00654158	-1.39487	0.0117077	1.28309
656	Unknown	Unknown	0.0244019	-2.13652	0.0172498	0.0278837	-1.86974	0.0209201	-2.49211	0.0521352	0.0533583	1.02346	0.0509122	-1.02402
657	6.70804	26399.6	0.0266005	-1.19513	0.605136	0.0260214	-1.22173	0.0271797	-1.16967	0.0317912	0.023271	-1.36613	0.0403114	1.26801
658	6.39436	26353.1	0.0066043	-1.47181	0.031892	0.00628383	-1.54687	0.00692476	-1.4037	0.0097203	0.0101919	1.04852	0.00924868	-1.05099
659	4.81455	28541.1	0.0665577	1.11543	0.33817	0.0630289	1.05629	0.0700865	1.17457	0.0596699	0.0639104	1.07106	0.0554295	-1.0765
660	5.091	26261.4	0.0154871	-1.56241	0.381152	0.023274	-1.03966	0.00770014	-3.14244	0.0241972	0.0235048	-1.02945	0.0248895	1.02861
661	7.00216	26096.6	0.0395056	-1.67329	0.165018	0.0360711	-1.83261	0.0429402	-1.53945	0.0661044	0.0541946	-1.21976	0.0780141	1.18017
662	5.67636	26094.8	0.0131323	-2.33243	0.210141	0.0122407	-2.50232	0.0140239	-2.18414	0.0306301	0.0401956	1.31229	0.0210647	-1.4541
663	6.651	25981.1	0.0133102	-1.56233	0.421318	0.0126335	-1.64602	0.013987	-1.48673	0.020795	0.0133669	-1.55571	0.0282231	1.35721
664	5.43164	26026.9	0.0198272	-1.04571	0.954472	0.0139926	-1.48176	0.0256619	1.2377	0.0207336	0.033528	1.61709	0.00793913	-2.61157
665	6.86876	25957.9	0.0539027	-1.56236	0.0657648	0.0504405	-1.6696	0.0573649	-1.46807	0.0842155	0.0768012	-1.09654	0.0916299	1.08804
666	5.80855	25936.5	0.035727	-2.17505	0.0192322	0.0338155	-2.298	0.0376385	-2.06459	0.0777081	0.0721184	-1.07751	0.0832977	1.07193
667	5.32983	25913.9	0.00610838	-1.88506	0.429313	0.0072692	-1.58404	0.00494756	-2.32734	0.0115147	0.00613785	-1.87601	0.0168915	1.46695
668	Unknown	Unknown	0.00642785	-8.3982	0.000654918	0.00546947	-9.86976	0.00738623	-7.30852	0.0539824	0.0547334	1.01391	0.0532314	-1.01411
669	5.5549	25846.1	0.121186	1.16327	0.517021	0.128967	1.23796	0.113405	1.08858	0.104177	0.0838071	-1.24306	0.124547	1.19553
670	Unknown	Unknown	0.0520336	-1.19231	0.595898	0.0365269	-1.69848	0.0675403	1.08865	0.0620402	0.0660492	1.06462	0.0580313	-1.06908
671	5.93358	25733.1	0.174805	2.34971	0.0127842	0.182972	2.45949	0.166638	2.23993	0.0743943	0.0824387	1.10813	0.06635	-1.12124
672	6.39955	25562.7	0.13081	2.51888	0.00495933	0.135326	2.60583	0.126295	2.43193	0.051932	0.0486615	-1.06721	0.0552024	1.06298
673	5.11305	25594.8	0.0207397	-1.99655	0.15265	0.0292127	-1.41746	0.0122666	-3.37564	0.0414078	0.0448855	1.08399	0.0379301	-1.09169
674	5.6585	25484.4	0.0150685	1.27645	0.432487	0.0121704	1.03095	0.0179667	1.52194	0.0118051	0.0101288	-1.16549	0.0134813	1.142
675	5.83891	25326.1	0.0797238	1.22207	0.116501	0.0847313	1.29883	0.0747162	1.14531	0.0652366	0.06734	1.03224	0.0631332	-1.03332
676	6.05476	25237.2	0.158743	1.28571	0.106301	0.148893	1.20593	0.168593	1.36548	0.123468	0.115735	-1.06681	0.1312	1.06263
677	6.30622	25190.7	0.00694496	-1.13568	0.820809	0.00529152	-1.49054	0.00859841	1.09017	0.00788723	0.0111503	1.41372	0.00462412	-1.70567
678	5.96931	25213.1	0.0130456	1.80299	0.0525752	0.0137836	1.90498	0.0123077	1.701	0.00723556	0.00841058	1.16239	0.00606054	-1.19388
679	Unknown	Unknown	0.0161995	3.1696	0.0436428	0.0180972	3.54092	0.0143017	2.79828	0.00511089	0.00657291	1.28606	0.00364886	-1.40068
680	6.64841	25097.7	0.025188	-1.02865	0.946153	0.0229602	-1.12846	0.0274158	1.05813	0.0259097	0.0167119	-1.55037	0.0351075	1.35499
681	6.20253	25074.4	0.00836051	3.51217	0.0430546	0.00730576	3.06907	0.00941526	3.95526	0.00238044	0.00165062	-1.44215	0.00311027	1.30659
682	5.66922	25077.5	0.0235649	-1.35873	0.434829	0.0156869	-2.04109	0.0314429	-1.0183	0.0320183	0.0357688	1.11714	0.0282678	-1.13268
683	5.56561	25032.3	0.0377673	-1.26004	0.518174	0.0381455	-1.24755	0.037389	-1.27279	0.0475884	0.0371968	-1.27937	0.05798	1.21836
684	5.76032	24964.4	0.0198893	1.00786	0.935177	0.0198415	1.00544	0.0199371	1.01028	0.0197342	0.0182166	-1.08331	0.0212518	1.0769
685	6.8558	24842	0.0398407	-1.53951	0.0596561	0.035512	-1.72717	0.0441695	-1.38864	0.0613354	0.0579438	-1.05853	0.064727	1.0553
686	5.9318	24896.6	0.0611834	1.38959	0.0668308	0.0629535	1.42979	0.0594133	1.34939	0.0440297	0.0483534	1.0982	0.039706	-1.10889
687	5.83534	24806.2	0.0158994	1.00885	0.939203	0.0175011	1.11048	0.0142976	-1.10227	0.0157599	0.0159974	1.01507	0.0155224	-1.0153
688	6.38918	24702.5	0.115267	1.84857	0.0128835	0.119589	1.91788	0.110946	1.77927	0.0623547	0.0580999	-1.07323	0.0666095	1.06824
689	6.29585	24656	0.0083335	-1.32965	0.441381	0.00931057	-1.19012	0.00735642	-1.50626	0.0110807	0.0137944	1.2449	0.00836696	-1.32433
690	6.66397	24493.2	0.00329901	1.23604	0.684831	0.00410002	1.53615	0.00249799	-1.06847	0.00266902	0.00159305	-1.67542	0.00374499	1.40313
691	6.18697	24446.7	0.00817133	1.14466	0.416052	0.00715949	1.00292	0.00918318	1.28641	0.00713863	0.00722051	1.01147	0.00705675	-1.0116
692	5.54954	24489.7	0.0297377	1.14043	0.694244	0.0287047	1.10081	0.0307707	1.18004	0.026076	0.0180797	-1.44228	0.0340722	1.30665
693	6.63027	24284	0.00825104	1.61159	0.353274	0.00845756	1.65193	0.00804451	1.57125	0.0051198	0.00251674	-2.0343	0.00772286	1.50843
694	6.8558	24237.5	0.0239389	-1.20496	0.11845	0.0221754	-1.30078	0.0257023	-1.12228	0.0288453	0.0282604	-1.0207	0.0294301	1.02028
695	5.93001	24173.2	0.0385053	1.07365	0.687932	0.0396167	1.10464	0.037394	1.04266	0.035864	0.0414404	1.15549	0.0302877	-1.18411
696	6.26474	24005	0.0120731	1.38168	0.088869	0.0127539	1.4596	0.0113922	1.30376	0.00873795	0.00955907	1.09397	0.00791682	-1.10372
697	5.49774	23947.1	0.0126644	2.19126	0.103766	0.014985	2.59278	0.0103438	1.78973	0.00577952	0.00513092	-1.12641	0.00642812	1.11222
698	5.83177	23924.5	0.0503755	1.98514	0.0706092	0.0572037	2.25422	0.0435474	1.71607	0.0253763	0.0270075	1.06428	0.0237451	-1.0687
699	6.38918	23772.5	0.141967	2.13054	0.0366555	0.156762	2.35257	0.127172	1.90851	0.0666344	0.0655583	-1.01641	0.0677106	1.01615
700	Unknown	Unknown	0.0489396	1.68587	0.190211	0.0587248	2.02295	0.0391544	1.34879	0.0290292	0.026148	-1.11019	0.0319105	1.09925
701	6.85839	23586.5	0.0182245	-1.78999	0.0961503	0.0162857	-2.00308	0.0201633	-1.61787	0.0326216	0.0282099	-1.15639	0.0370334	1.13524
702	6.97246	23516.8	0.0249385	-1.34987	0.354468	0.0240356	-1.40058	0.0258415	-1.3027	0.0336637	0.0264204	-1.27415	0.040907	1.21517
703	6.63545	23121.6	0.0123296	-3.50287	0.184831	0.0102053	-4.23204	0.014454	-2.98804	0.043189	0.0278303	-1.55187	0.0585478	1.35562
704	5.0106	23303.2	0.0438485	-1.1979	0.563984	0.0329769	-1.59282	0.0547202	1.04177	0.0525263	0.0460296	-1.14114	0.0590229	1.12368
705	6.10428	23237.6	0.0132753	1.50214	0.0527225	0.0122923	1.39091	0.0142583	1.61337	0.00883759	0.00923794	1.0453	0.00843724	-1.04745
706	6.80914	23075.1	0.0145642	-2.22277	0.00829841	0.0137142	-2.36053	0.0154141	-2.1002	0.0323728	0.0309791	-1.04499	0.0337665	1.04305
707	Unknown	Unknown	0.0116658	1.14946	0.187835	0.0122795	1.20993	0.0110521	1.08899	0.010149	0.0106149	1.0459	0.00968309	-1.04811
708	5.31911	22884.6	0.031092	1.05197	0.835661	0.0366513	1.24007	0.0255326	-1.15757	0.0295559	0.0261505	-1.13022	0.0329613	1.11522
709	6.13772	22656.6	0.00780823	-1.34914	0.331366	0.00802208	-1.31318	0.00759439	-1.38713	0.0105344	0.0126675	1.20249	0.0084013	-1.2539
710	6.98801	22633.4	0.0196669	-1.44064	0.0229169	0.0201833	-1.40379	0.0191505	-1.47949	0.028333	0.0295641	1.04345	0.027102	-1.04542
711	5.38342	22703.8	0.0283648	1.45429	0.486062	0.0385492	1.97645	0.0181804	-1.07282	0.0195043	0.0218791	1.12176	0.0171295	-1.13864
712	7.32328	22597.7	0.0192175	-2.21349	0.0921976	0.0239683	-1.77475	0.0144667	-2.9404	0.0425378	0.0484932	1.14	0.0365823	-1.1628
713	6.09777	22649	0.00883774	1.14286	0.114541	0.00872036	1.12769	0.00895512	1.15804	0.00773297	0.00734014	-1.05352	0.0081258	1.0508
714	6.58879	22424.1	0.138084	-1.30003	0.28366	0.135843	-1.32148	0.140326	-1.27927	0.179514	0.151067	-1.18831	0.207961	1.15847
715	5.92644	22545.5	0.0337183	1.78914	0.131896	0.0361526	1.91831	0.0312839	1.65997	0.0188461	0.0243445	1.29175	0.0133476	-1.41194
716	Unknown	Unknown	0.0253281	-1.12154	0.527218	0.0264278	-1.07486	0.0242283	-1.17244	0.0284063	0.0323113	1.13747	0.0245013	-1.15938
717	6.36585	22354.4	0.0168093	1.18165	0.158805	0.0175762	1.23556	0.0160425	1.12774	0.0142253	0.0151149	1.06254	0.0133356	-1.06671
718	6.12476	22191.6	0.0521706	1.12733	0.173585	0.0523761	1.13177	0.0519651	1.12289	0.046278	0.0434466	-1.06517	0.0491094	1.06118
719	6.4825	22191.6	0.585287	-1.02884	0.819111	0.582234	-1.03424	0.58834	-1.0235	0.602167	0.53734	-1.12065	0.666995	1.10766
720	5.74603	22251.7	0.0164372	1.36049	0.536852	0.0222059	1.83795	0.0106685	-1.13248	0.0120819	0.0108764	-1.11083	0.0132873	1.09977
721	6.75988	22052.2	0.0505508	-1.45973	0.122832	0.0420427	-1.75513	0.0590589	-1.24944	0.0737906	0.0708687	-1.04123	0.0767124	1.0396
722	6.08474	22218.8	0.023771	-1.04921	0.761136	0.0259347	1.03985	0.0216073	-1.15428	0.0249408	0.027515	1.10321	0.0223665	-1.11509
723	6.85839	22005.7	0.0575364	-1.67886	0.0942549	0.0479432	-2.01479	0.0671295	-1.43894	0.0965957	0.0879358	-1.09848	0.105256	1.08965
724	5.81926	22070.8	0.0153035	-1.31714	0.443604	0.0173042	-1.16486	0.0133029	-1.51524	0.020157	0.0248755	1.23409	0.0154385	-1.30563
725	7.13285	21957.4	0.0108411	-1.09989	0.627943	0.0120594	1.01136	0.00962275	-1.23914	0.011924	0.0104525	-1.14077	0.0133954	1.1234
726	Unknown	Unknown	0.0105605	-1.14995	0.627104	0.0118687	-1.0232	0.00925233	-1.31254	0.0121441	0.014604	1.20257	0.00968407	-1.25402
727	Unknown	Unknown	0.00722731	-1.37083	0.260331	0.00681186	-1.45444	0.00764276	-1.29631	0.00990742	0.0115809	1.16891	0.00823398	-1.20324
728	5.91751	21844.7	0.0306628	1.8915	0.254232	0.0376735	2.32397	0.0236521	1.45903	0.0162108	0.0220577	1.36068	0.0103639	-1.56416
729	4.96058	21894	0.0051523	1.28876	0.310698	0.00572098	1.43101	0.00458362	1.14652	0.00399787	0.00464028	1.16069	0.00335546	-1.19145
730	6.58879	21540.7	0.0498235	-1.04191	0.942015	0.0487487	-1.06488	0.0508983	-1.01991	0.0519117	0.0265117	-1.95807	0.0773117	1.48929
731	6.37103	21494.2	0.0278983	1.33316	0.0551301	0.0289229	1.38212	0.0268737	1.2842	0.0209264	0.0195592	-1.0699	0.0222935	1.06533
732	6.11698	21447.7	0.0124845	-1.97693	0.00850198	0.0130388	-1.89289	0.0119302	-2.06879	0.024681	0.0236942	-1.04165	0.0256678	1.03998
733	5.65493	21550.9	0.0150237	2.4095	0.172888	0.0187331	3.00442	0.0113143	1.81458	0.0062352	0.00421722	-1.47851	0.00825317	1.32364
734	6.46954	21331.4	0.151995	-1.2378	0.230083	0.162247	-1.15959	0.141744	-1.32732	0.18814	0.169602	-1.1093	0.206678	1.09853
735	6.08257	21471.7	0.0133344	-1.03823	0.868641	0.0156895	1.1333	0.0109792	-1.26094	0.0138441	0.015205	1.0983	0.0124832	-1.10902
736	6.8221	21261.7	0.02008	1.18373	0.760333	0.0117205	-1.44732	0.0284395	1.67653	0.0169633	0.0138302	-1.22654	0.0200965	1.1847
737	5.73352	21211.8	0.0232479	-1.83423	0.280504	0.0321285	-1.32723	0.0143673	-2.96798	0.042642	0.0524582	1.2302	0.0328257	-1.29904
738	6.46695	20843.2	0.0594998	-1.2621	0.207239	0.0612581	-1.22587	0.0577415	-1.30053	0.0750946	0.0668004	-1.12416	0.0833888	1.11045
739	6.11179	20820	0.00972818	-2.27341	0.0139587	0.0111756	-1.97898	0.00828082	-2.67077	0.0221162	0.022421	1.01379	0.0218113	-1.01398
740	4.85546	20980.3	0.00806239	-1.61364	0.0227686	0.00736269	-1.76699	0.00876208	-1.48479	0.0130098	0.0127142	-1.02325	0.0133054	1.02272
741	5.31732	20917.9	0.0334963	1.0195	0.831597	0.0334346	1.01762	0.033558	1.02138	0.0328557	0.0304916	-1.07753	0.0352197	1.07195
742	5.91572	20850.1	0.041093	1.19276	0.515878	0.0468926	1.3611	0.0352935	1.02443	0.034452	0.0406489	1.17987	0.0282551	-1.21932
743	5.59241	20827.5	0.0796202	-1.0316	0.908075	0.0854708	1.0406	0.0737697	-1.11341	0.0821363	0.100499	1.22356	0.0637739	-1.28793
744	6.07606	20769.8	0.00817234	1.25851	0.184633	0.00744013	1.14576	0.00890454	1.37127	0.00649364	0.00691106	1.06428	0.00607622	-1.0687
745	6.37881	20378.3	0.240124	1.80777	3.08935e-05	0.23973	1.80481	0.240517	1.81073	0.132829	0.133277	1.00337	0.132381	-1.00339
746	5.72816	20488.4	0.0089069	-1.42176	0.356371	0.011759	-1.07691	0.00605475	-2.09149	0.0126634	0.0140206	1.10717	0.0113063	-1.12003
747	6.19734	20215.5	0.00770383	1.10191	0.600022	0.00870886	1.24566	0.0066988	-1.04367	0.00699136	0.00642338	-1.08842	0.00755933	1.08124
748	6.46695	20122.5	0.0330991	-2.49897	0.0862925	0.0329607	-2.50947	0.0332375	-2.48857	0.0827139	0.0759486	-1.08908	0.0894791	1.08179
749	4.84962	20340.7	0.0201954	-1.16504	0.334625	0.0202151	-1.1639	0.0201756	-1.16618	0.0235284	0.0254617	1.08217	0.0215951	-1.08952
750	6.81692	20029.5	0.0653323	-1.3398	0.0764094	0.0604168	-1.44881	0.0702478	-1.24605	0.0875322	0.0918097	1.04887	0.0832547	-1.05138
751	6.64323	19959.8	0.00753138	-1.56506	0.272185	0.0102805	-1.14654	0.00478225	-2.46475	0.0117871	0.011093	-1.06257	0.0124811	1.05888
752	6.09365	19936.5	0.0120518	-1.56563	0.289937	0.0156443	-1.2061	0.00845923	-2.23053	0.0188686	0.0220217	1.16711	0.0157155	-1.20063
753	Unknown	Unknown	0.0288393	1.27084	0.26196	0.0328057	1.44562	0.0248729	1.09605	0.0226931	0.0229276	1.01033	0.0224587	-1.01044
754	5.31197	20013.6	0.109676	2.34266	0.0210795	0.100961	2.15651	0.118391	2.52881	0.0468169	0.0436465	-1.07264	0.0499873	1.06772
755	5.83177	20013.6	0.0117784	-1.05352	0.92391	0.0157302	1.26766	0.00782672	-1.58545	0.0124088	0.0167104	1.34666	0.00810722	-1.53059
756	6.37362	19773.8	0.0331074	1.36254	0.0533811	0.0350369	1.44195	0.031178	1.28313	0.0242983	0.0251795	1.03627	0.0234171	-1.03763
757	Unknown	Unknown	0.116955	-2.93396	0.00370575	0.113517	-3.02281	0.120393	-2.85017	0.343142	0.356514	1.03897	0.329769	-1.04055
758	5.59241	19855.4	0.450179	1.19358	0.00144266	0.449249	1.19112	0.451108	1.19605	0.377167	0.374551	-1.00698	0.379783	1.00694
759	6.97764	19518.1	0.0180119	-1.60981	0.00567244	0.018128	-1.59951	0.0178959	-1.62025	0.0289958	0.0281731	-1.0292	0.0298184	1.02837
760	5.0657	19769.6	0.288505	1.10105	0.664261	0.289193	1.10367	0.287818	1.09842	0.262028	0.216572	-1.20989	0.307485	1.17348
761	6.0804	19502	0.0146486	1.23693	0.183421	0.0157283	1.3281	0.0135689	1.14576	0.0118427	0.0109476	-1.08177	0.0127379	1.07559
762	6.09883	19192.6	0.00774527	-1.25128	0.252431	0.00862494	-1.12366	0.0068656	-1.4116	0.00969152	0.0105407	1.08763	0.00884229	-1.09604
763	4.84962	19472.7	0.237707	-2.73406	0.0372321	0.246322	-2.63844	0.229092	-2.83687	0.649906	0.73129	1.12523	0.568521	-1.14315
764	6.37621	19099.6	0.00876457	1.28267	0.457817	0.0103257	1.51114	0.00720341	1.0542	0.00683306	0.0082624	1.20918	0.00540371	-1.26451
765	6.18179	18960.1	0.0110346	-1.14843	0.50667	0.0130324	1.02841	0.00903674	-1.40232	0.0126724	0.0122498	-1.0345	0.013095	1.03335
766	5.32804	19199.8	1.06596	-1.49429	0.0352234	1.15116	-1.3837	0.980768	-1.6241	1.59286	1.6482	1.03474	1.53752	-1.03599
767	5.82462	19132	0.0379021	-1.08108	0.896187	0.0538802	1.31495	0.021924	-1.86896	0.0409751	0.0543199	1.32568	0.0276302	-1.48298
768	6.1108	19003.9	0.0138598	-1.35905	0.641585	0.0170161	-1.10696	0.0107035	-1.75982	0.0188361	0.027441	1.45683	0.0102313	-1.84103
769	5.59419	18928.5	2.03036	1.11348	0.334076	2.15015	1.17918	1.91057	1.04779	1.82343	1.82378	1.00019	1.82308	-1.00019
770	6.36066	18657.9	0.00690385	-1.82997	0.227302	0.00825233	-1.53094	0.00555536	-2.27417	0.0126339	0.015677	1.24087	0.00959074	-1.3173
771	Unknown	Unknown	0.0593292	2.01743	0.091537	0.057882	1.96822	0.0607763	2.06663	0.0294084	0.0390342	1.32732	0.0197825	-1.48658
772	5.72638	18883.3	0.0113568	-1.15851	0.789571	0.0146995	1.11724	0.00801413	-1.64172	0.013157	0.0180352	1.37077	0.00827875	-1.58925
773	5.93894	18860.7	0.168524	1.47686	0.218424	0.181993	1.5949	0.155055	1.35883	0.11411	0.141709	1.24186	0.0865108	-1.31902
774	6.63804	18564.9	0.0274636	-1.22533	0.0515045	0.0282832	-1.18983	0.0266441	-1.26303	0.0336521	0.032442	-1.0373	0.0348623	1.03596
775	5.49059	18725.1	0.0480326	1.13285	0.698505	0.0584761	1.37916	0.037589	-1.12798	0.0423997	0.0494421	1.1661	0.0353573	-1.19918
776	6.18697	18448.6	0.0182078	-1.57873	0.114176	0.0220448	-1.30394	0.0143708	-2.00024	0.0287451	0.0294605	1.02489	0.0280297	-1.02552
777	4.85546	18741.7	0.0292819	-4.23754	0.196969	0.0283435	-4.37785	0.0302203	-4.10595	0.124083	0.154373	1.24411	0.0937933	-1.32294
778	5.05986	18581.8	0.0664269	-1.25374	0.300069	0.0728649	-1.14297	0.0599889	-1.38829	0.0832822	0.0729643	-1.14141	0.0936	1.12389
779	6.37103	18169.7	0.00919018	-1.72348	0.116603	0.00964544	-1.64213	0.00873492	-1.81331	0.0158391	0.0182912	1.15482	0.0133869	-1.18317
780	5.39413	18386	0.0303936	-1.93991	0.0302606	0.0354615	-1.66267	0.0253257	-2.3281	0.0589608	0.0593844	1.00718	0.0585373	-1.00724
781	5.82462	18318.1	0.0333992	1.67935	0.438244	0.046604	2.3433	0.0201945	1.0154	0.0198882	0.0247458	1.24425	0.0150306	-1.32318
782	6.79877	18030.2	0.0549408	-1.5724	0.00773805	0.054081	-1.5974	0.0558006	-1.54817	0.0863888	0.0890352	1.03063	0.0837425	-1.0316
783	5.73352	18272.9	0.125542	-1.04698	0.855118	0.146748	1.11646	0.104337	-1.25977	0.13144	0.150452	1.14465	0.112428	-1.16911
784	5.18968	18244.1	0.57784	-1.49862	0.0133236	0.611327	-1.41653	0.544354	-1.59081	0.865964	0.863282	-1.00311	0.868646	1.0031
785	6.63545	17820.9	0.0103914	1.10182	0.732373	0.0119304	1.265	0.0088525	-1.06536	0.00943112	0.00753153	-1.25222	0.0113307	1.20142
786	4.85546	18124.9	0.0342426	-1.0011	0.997113	0.0339728	-1.00905	0.0345123	1.00677	0.0342803	0.0259602	-1.3205	0.0426005	1.24271
787	5.41557	17888.6	0.0307989	-1.11571	0.06317	0.0298661	-1.15055	0.0317316	-1.08291	0.0343625	0.0344858	1.00359	0.0342392	-1.0036
788	6.78581	17472.2	0.0136104	-1.57989	0.209061	0.0176668	-1.21714	0.00955403	-2.25066	0.0215029	0.0200241	-1.07385	0.0229817	1.06877
789	5.59241	17753	3.07003	-1.08599	0.118249	3.12736	-1.06608	3.01269	-1.10666	3.33402	3.41578	1.02452	3.25225	-1.02514
790	5.93537	17685.2	0.216207	1.40085	0.241507	0.24877	1.61183	0.183645	1.18987	0.15434	0.173112	1.12163	0.135568	-1.13847
791	5.18968	17696.7	0.0539241	-1.72564	0.0562315	0.0505473	-1.84093	0.0573009	-1.62395	0.0930538	0.0839685	-1.1082	0.102139	1.09763
792	6.3814	17286.2	0.0274568	-1.52324	0.251051	0.0330048	-1.26719	0.0219089	-1.90896	0.0418234	0.0488946	1.16907	0.0347522	-1.20347
793	7.08057	17452.2	0.0126018	1.43819	0.346976	0.0154565	1.76399	0.00974705	1.11239	0.00876224	0.0100906	1.1516	0.0074339	-1.17869
794	7.32328	17429.3	0.0298635	1.60851	0.385123	0.0315556	1.69965	0.0281713	1.51737	0.0185659	0.0286711	1.54429	0.0084607	-2.19437
795	6.59657	16984	0.0302197	-1.75371	0.0164825	0.0312097	-1.69808	0.0292298	-1.8131	0.0529965	0.050206	-1.05558	0.055787	1.05265
796	5.39413	17278.2	0.0277242	-1.8209	0.0282006	0.0290455	-1.73807	0.0264029	-1.91203	0.0504831	0.0541577	1.07279	0.0468084	-1.0785
797	5.8139	17278.2	0.0292566	1.55582	0.395553	0.0381537	2.02895	0.0203596	1.08269	0.0188046	0.0227701	1.21088	0.0148392	-1.26723
798	5.17256	17263.4	0.0389462	-1.0537	0.743856	0.0378361	-1.08461	0.0400563	-1.0245	0.0410375	0.0355685	-1.15376	0.0465066	1.13327
799	6.79358	16914.2	0.0174849	-1.44697	0.0838664	0.0189235	-1.33697	0.0160463	-1.5767	0.0253001	0.0272437	1.07682	0.0233565	-1.08321
800	5.50845	17210.4	0.0330049	-2.14834	0.0127454	0.0369771	-1.91757	0.0290328	-2.44227	0.070906	0.0692069	-1.02455	0.072605	1.02396
801	6.10143	16635.3	0.00798355	1.02443	0.972368	0.0102655	1.31725	0.00570156	-1.36685	0.00779317	0.0120953	1.55204	0.00349104	-2.23233
802	5.77818	16780.9	0.0566659	1.68152	0.11091	0.0649853	1.92839	0.0483465	1.43465	0.0336992	0.0345303	1.02466	0.0328681	-1.02529
803	5.18326	16670.3	0.020071	-1.79572	0.0386845	0.0196941	-1.83008	0.0204479	-1.76262	0.0360419	0.032828	-1.0979	0.0392557	1.08917
804	7.28594	16491.7	0.0450742	-1.76894	0.600796	0.0631446	-1.26271	0.0270038	-2.95268	0.0797337	0.133042	1.66858	0.0264251	-3.01734
805	6.61212	16147.1	0.0151024	-1.11153	0.496199	0.0171401	1.02105	0.0130647	-1.28489	0.0167867	0.0169201	1.00794	0.0166534	-1.00801
806	6.82988	16123.8	0.0433211	-1.30799	0.443095	0.0543065	-1.0434	0.0323356	-1.75236	0.0566636	0.0654561	1.15517	0.047871	-1.18367
807	5.58348	16306.2	0.844098	-1.39559	0.0529298	0.891733	-1.32104	0.796463	-1.47905	1.17801	1.1137	-1.05775	1.24233	1.0546
808	5.17684	16054.5	0.0225253	-1.33871	0.376958	0.0212717	-1.41761	0.0237789	-1.26814	0.0301549	0.0234989	-1.28325	0.0368109	1.22073
809	5.79247	15876.6	0.0563875	1.2053	0.694202	0.0753412	1.61044	0.0374338	-1.24975	0.0467829	0.0561573	1.20038	0.0374085	-1.2506
810	6.00055	14264.7	0.0285158	1.37835	0.518383	0.0378028	1.82725	0.0192288	-1.07591	0.0206884	0.0245855	1.18837	0.0167913	-1.23209
811	5.93001	15786.2	0.0515879	-3.12958	0.00258729	0.0568623	-2.83928	0.0463135	-3.48599	0.161448	0.163327	1.01164	0.15957	-1.01177
812	6.64582	15310.1	0.010111	-1.60029	0.290187	0.0143622	-1.12661	0.00585991	-2.76123	0.0161806	0.0164395	1.01601	0.0159216	-1.01627
813	5.20038	15575.5	0.0126345	1.1182	0.696823	0.0126758	1.12186	0.0125932	1.11454	0.011299	0.00871014	-1.29722	0.0138878	1.22912
814	Unknown	Unknown	0.0674376	-3.06155	0.405903	0.0956511	-2.1585	0.0392242	-5.26368	0.206463	0.336543	1.63004	0.0763837	-2.70297
815	7.79837	15282.4	8.15852	1.62348	0.184912	8.07302	1.60646	8.24403	1.64049	5.02534	6.59772	1.31289	3.45296	-1.45537
816	5.45308	15040.2	0.0410302	1.28018	0.604665	0.0491759	1.53434	0.0328846	1.02603	0.0320503	0.0443511	1.3838	0.0197495	-1.62284
817	5.77818	14972.4	0.160037	1.10225	0.786786	0.204581	1.40905	0.115492	-1.25715	0.145191	0.163348	1.12506	0.127033	-1.14293
818	5.57633	14904.6	0.443041	-1.31573	0.165945	0.476965	-1.22215	0.409117	-1.42484	0.582924	0.526982	-1.10616	0.638867	1.09597
819	5.2282	14891.3	0.26807	-1.23566	0.510891	0.33485	1.01089	0.201291	-1.6456	0.331244	0.287813	-1.1509	0.374676	1.13112
820	5.92465	14836.8	0.0346658	-2.04031	0.0348123	0.0413212	-1.71169	0.0280103	-2.52511	0.070729	0.0725888	1.02629	0.0688692	-1.027
821	5.0949	14721.2	0.204753	-2.53126	0.269175	0.297727	-1.7408	0.11178	-4.63667	0.518285	0.703297	1.35697	0.333272	-1.55514
822	6.0545	13282.6	0.264588	-1.72962	0.187669	0.313379	-1.46033	0.215798	-2.12067	0.457637	0.54263	1.18572	0.372644	-1.22808
823	6.74526	14575	0.0354325	-1.53678	0.343988	0.0479352	-1.13595	0.0229299	-2.37472	0.0544521	0.063568	1.16741	0.0453362	-1.20107
824	6.32786	13021.7	0.00544157	-4.03603	0.0168273	0.00586476	-3.7448	0.00501839	-4.37637	0.0219623	0.0240913	1.09693	0.0198334	-1.10734
825	7.6054	14333.9	0.51084	1.03953	0.879295	0.43955	-1.11799	0.58213	1.1846	0.491413	0.403777	-1.21704	0.57905	1.17834
826	6.87308	14325.1	0.062579	-1.13709	0.712349	0.075401	1.05963	0.0497571	-1.43011	0.0711581	0.0867642	1.21932	0.055552	-1.28093
827	Unknown	Unknown	0.0408951	-1.45072	0.665482	0.0530085	-1.11921	0.0287816	-2.06129	0.0593275	0.0939896	1.58425	0.0246653	-2.4053
828	6.07294	14123.5	0.278464	1.8887	0.0249731	0.258254	1.75162	0.298674	2.02577	0.147437	0.141363	-1.04297	0.153512	1.0412
829	5.42994	13985.8	0.0188422	-1.06191	0.849496	0.023307	1.16484	0.0143774	-1.39168	0.0200087	0.0230782	1.15341	0.0169392	-1.18121
830	6.71738	14075.2	0.165351	1.00508	0.987348	0.201813	1.22671	0.12889	-1.2764	0.164515	0.193747	1.17769	0.135283	-1.21608
831	6.39491	12630.4	0.0756688	1.55501	0.37325	0.0971077	1.99558	0.05423	1.11443	0.0486614	0.0588644	1.20967	0.0384585	-1.2653
832	5.61968	13894	0.171377	-1.41779	0.244263	0.202939	-1.19729	0.139815	-1.73784	0.242977	0.212505	-1.1434	0.273449	1.12541
833	5.20038	14115.8	0.348719	1.39278	0.422151	0.440687	1.7601	0.256751	1.02546	0.250376	0.215907	-1.15965	0.284846	1.13767
834	6.20149	13424.3	1.06261	1.73967	0.0170604	1.12187	1.83669	1.00335	1.64265	0.610809	0.602959	-1.01302	0.618659	1.01285
835	7.49531	13693.8	0.1962	6.16153	0.096346	0.148319	4.65784	0.244082	7.66522	0.0318427	0.00462135	-6.89035	0.0590641	1.85487
836	5.76621	13884.9	0.368134	-1.00605	0.978424	0.424482	1.14613	0.311787	-1.18787	0.370361	0.416726	1.12519	0.323996	-1.1431
837	6.06297	13826.6	0.052577	-1.94229	0.00997982	0.053878	-1.89539	0.0512759	-1.99158	0.10212	0.106934	1.04714	0.0973059	-1.04947
838	Unknown	Unknown	0.0157997	-2.01584	0.494365	0.0206359	-1.5434	0.0109634	-2.90508	0.0318495	0.0506002	1.58873	0.0130988	-2.43148
839	6.90361	13428.6	3.35979	1.1687	0.4341	3.83138	1.33274	2.88821	1.00466	2.87482	3.03985	1.05741	2.70978	-1.0609
840	5.93542	13654.8	0.0245567	1.38729	0.359644	0.0218333	1.23344	0.0272801	1.54114	0.0177012	0.0125639	-1.40889	0.0228384	1.29022
841	5.08185	13571.3	0.333926	-1.00872	0.972544	0.393756	1.16898	0.274096	-1.2289	0.336838	0.381995	1.13406	0.29168	-1.15482
842	5.32881	13000.7	0.182898	1.91423	0.198805	0.225542	2.36055	0.140254	1.46791	0.0955466	0.0779485	-1.22577	0.113145	1.18418
843	Unknown	Unknown	0.0148675	-1.98919	0.464925	0.0213623	-1.38441	0.0083727	-3.53222	0.0295742	0.0446539	1.50989	0.0144945	-2.04037
844	5.94969	12966.2	0.186779	2.03073	0.0859469	0.159705	1.73637	0.213852	2.32508	0.0919763	0.104298	1.13396	0.0796547	-1.15469
845	Unknown	Unknown	0.00620902	4.0788	0.000759409	0.00616537	4.05012	0.00625268	4.10748	0.00152227	0.0016439	1.0799	0.00140064	-1.08684
846	7.51474	12900.5	3.00027	-1.12813	0.783239	3.20864	-1.05487	2.79191	-1.21233	3.38471	4.59112	1.35643	2.1783	-1.55383
847	5.09334	12649.9	0.166828	-1.309	0.509373	0.210321	-1.03831	0.123336	-1.7706	0.218378	0.266332	1.21959	0.170425	-1.28138
848	5.4983	12587.5	0.0280932	-1.58787	0.331852	0.0327343	-1.36274	0.0234522	-1.9021	0.0446083	0.0567561	1.27232	0.0324605	-1.37423
849	6.97	11921.2	0.497609	1.29139	0.227066	0.540309	1.40221	0.454909	1.18058	0.385328	0.434565	1.12778	0.33609	-1.1465
850	6.66827	11855.8	0.145059	7.51893	0.0442459	0.172156	8.92343	0.117963	6.11443	0.0192925	0.0231634	1.20064	0.0154217	-1.251
851	5.24496	12346.5	0.0823405	-1.29627	0.261172	0.0951038	-1.1223	0.0695771	-1.53406	0.106735	0.115935	1.0862	0.0975349	-1.09433
852	5.83551	12346.5	0.73702	1.06184	0.825336	0.82779	1.19262	0.646249	-1.07403	0.694094	0.839144	1.20898	0.549044	-1.26419
853	5.3859	12277.7	0.126342	1.02552	0.930187	0.140743	1.14242	0.111941	-1.10056	0.123198	0.151518	1.22987	0.0948778	-1.29849
854	5.58037	12208.8	1.37507	1.19315	0.159195	1.46192	1.26851	1.28823	1.1178	1.15247	1.2047	1.04532	1.10024	-1.04747
855	6.55738	11398.4	0.722232	1.77183	0.0584955	0.769401	1.88755	0.675064	1.65611	0.40762	0.471774	1.15739	0.343465	-1.18679
856	5.9372	11864.5	0.634523	1.90271	0.0147359	0.611818	1.83463	0.657228	1.9708	0.333484	0.362639	1.08743	0.304329	-1.0958
857	6.70696	11137	0.0313937	-4.15768	0.224677	0.039307	-3.32066	0.0234805	-5.55888	0.130525	0.187073	1.43324	0.0739766	-1.76441
858	5.38412	11485.8	0.0804328	-1.40512	0.341706	0.100818	-1.12101	0.060048	-1.88212	0.113018	0.129711	1.1477	0.0963249	-1.1733
859	Unknown	Unknown	0.0232432	3.01323	0.15448	0.0249029	3.22839	0.0215836	2.79808	0.00771371	0.000980762	-7.86502	0.0144467	1.87285
860	6.1886	10973.6	0.0627371	1.41099	0.560677	0.0887736	1.99657	0.0367006	-1.21151	0.0444631	0.0489615	1.10117	0.0399646	-1.11256
861	6.97258	10973.6	0.0651521	1.34539	0.330375	0.0733218	1.51409	0.0569824	1.17668	0.0484263	0.0381634	-1.26892	0.0586892	1.21193
862	5.57502	11210.4	1.28916	1.19578	0.283609	1.4229	1.31984	1.15542	1.07173	1.07809	1.02115	-1.05576	1.13503	1.05281
863	5.89973	11210.4	0.0556556	1.56623	0.368682	0.0694709	1.95502	0.0418403	1.17745	0.0355347	0.0462398	1.30126	0.0248296	-1.43114
864	7.0906	10866.2	0.0644636	1.05491	0.948573	0.0828342	1.35553	0.0460931	-1.32576	0.0611082	0.103363	1.69148	0.0188528	-3.24132
865	5.24674	11072.7	0.0425822	1.1327	0.859341	0.0653897	1.73938	0.0197747	-1.90109	0.0375936	0.0474065	1.26103	0.0277806	-1.35323
866	6.54191	10614.1	0.0681882	-1.05321	0.916943	0.094441	1.31504	0.0419354	-1.71255	0.0718163	0.0878876	1.22378	0.055745	-1.2883
867	7.27304	10832.7	0.01965	-13.7725	0.125472	0.0282288	-9.58704	0.0110713	-24.4444	0.270631	0.172588	-1.56807	0.368673	1.36228
868	5.90152	10694	0.0509278	1.83453	0.157351	0.0608507	2.19198	0.041005	1.47709	0.0277607	0.031095	1.12011	0.0244263	-1.13651
869	5.3752	10625.1	0.040383	-1.84752	0.127993	0.0538948	-1.38433	0.0268713	-2.77651	0.0746083	0.0760168	1.01888	0.0731998	-1.01924
870	Unknown	Unknown	0.036533	5.346	0.0594752	0.0440271	6.44263	0.029039	4.24937	0.00683371	0.00800864	1.17193	0.00565879	-1.20763
871	5.66601	10246.4	0.0389887	1.38257	0.663945	0.0603196	2.13899	0.0176577	-1.59704	0.0282001	0.0267465	-1.05435	0.0296536	1.05155
872	6.67085	9274.39	0.0100395	1.36547	0.66599	0.014198	1.93106	0.00588102	-1.25019	0.00735241	0.0107373	1.46037	0.00396755	-1.85314
873	5.37342	9213.59	0.0230803	-1.3752	0.49705	0.0328482	1.03491	0.0133124	-2.38424	0.0317401	0.0356541	1.12332	0.027826	-1.14066
874	5.53756	9075.88	0.0240467	-2.11789	0.377735	0.0363089	-1.40264	0.0117846	-4.3216	0.0509282	0.0303995	-1.6753	0.0714569	1.40309
875	6.89521	8620.86	0.0874258	1.25509	0.712258	0.0937954	1.34653	0.0810563	1.16365	0.0696572	0.110988	1.59334	0.0283265	-2.45908
876	6.3227	8326.77	0.0100324	1.16783	0.825135	0.0133902	1.55871	0.00667449	-1.28708	0.00859057	0.0132464	1.54197	0.00393477	-2.18325
877	5.37877	8077.46	0.0202886	1.08802	0.891782	0.0308821	1.65613	0.00969512	-1.92336	0.0186472	0.017439	-1.06928	0.0198554	1.06479
878	6.2737	7705.91	0.0193731	1.22167	0.84434	0.0313012	1.97386	0.00744499	-2.13001	0.0158579	0.0261794	1.65087	0.00553639	-2.8643
879	6.89779	7673.23	0.0964497	-1.81636	0.129503	0.0969797	-1.80643	0.0959198	-1.82639	0.175187	0.19142	1.09266	0.158954	-1.10212
880	6.04418	7607.88	0.0179657	1.85731	0.469395	0.0269014	2.78109	0.00903006	-1.0712	0.00967297	0.0124836	1.29057	0.00686234	-1.40957
881	7.35015	7122.61	3.78572	-1.00134	0.997193	2.7069	-1.40041	4.86454	1.28326	3.79078	4.46861	1.17881	3.11294	-1.21775
882	6.75853	6823.64	0.138449	1.10963	0.873527	0.201539	1.61528	0.0753587	-1.65568	0.12477	0.166899	1.33765	0.0826414	-1.50978
883	7.26552	6955.48	0.620005	1.11932	0.356685	0.578552	1.04448	0.661458	1.19415	0.553913	0.55304	-1.00158	0.554787	1.00158
884	7.1696	6554.39	0.115602	-1.3611	0.297045	0.137506	-1.14428	0.0936978	-1.67929	0.157346	0.137045	-1.14813	0.177646	1.12902
885	5.39839	6597.06	0.0928663	2.71096	0.470224	0.156935	4.58126	0.0287973	-1.18955	0.0342559	0.0514992	1.50337	0.0170127	-2.01355
886	7.0229	6420.69	2.19966	1.28508	0.236182	1.97638	1.15464	2.42294	1.41553	1.71169	1.52418	-1.12302	1.89919	1.10955
887	5.40553	5736.36	0.139616	2.03856	0.434292	0.207281	3.02656	0.0719502	1.05056	0.0684874	0.0967042	1.412	0.0402706	-1.70068
888	5.41445	4772.37	0.183412	1.7687	0.136477	0.215801	2.08104	0.151024	1.45637	0.103699	0.0978151	-1.06015	0.109582	1.05674
889	6.62701	4242.19	0.185889	3.25091	0.178263	0.248607	4.34774	0.123172	2.15408	0.0571808	0.0501095	-1.14112	0.0642521	1.12367
890	Unknown (--)	Unknown (--)	-	-	-	-	-	-	-	-	-	-	-	-
891	Unknown (--)	Unknown (--)	-	-	-	-	-	-	-	-	-	-	-	-
892	Unknown (--)	Unknown (--)	-	-	-	-	-	-	-	-	-	-	-	-
893	Unknown (--)	Unknown (--)	-	-	-	-	-	-	-	-	-	-	-	-
894	Unknown (--)	Unknown (--)	-	-	-	-	-	-	-	-	-	-	-	-
895	Unknown (--)	Unknown (--)	-	-	-	-	-	-	-	-	-	-	-	-
896	Unknown (--)	Unknown (--)	-	-	-	-	-	-	-	-	-	-	-	-
897	Unknown (--)	Unknown (--)	-	-	-	-	-	-	-	-	-	-	-	-
898	Unknown (--)	Unknown (--)	-	-	-	-	-	-	-	-	-	-	-	-
899	Unknown (--)	Unknown (--)	-	-	-	-	-	-	-	-	-	-	-	-
900	Unknown (--)	Unknown (--)	-	-	-	-	-	-	-	-	-	-	-	-
901	Unknown (--)	Unknown (--)	-	-	-	-	-	-	-	-	-	-	-	-
903	Unknown (--)	Unknown (--)	-	-	-	-	-	-	-	-	-	-	-	-
904	Unknown (--)	Unknown (--)	-	-	-	-	-	-	-	-	-	-	-	-
905	Unknown (--)	Unknown (--)	-	-	-	-	-	-	-	-	-	-	-	-
906	Unknown (--)	Unknown (--)	-	-	-	-	-	-	-	-	-	-	-	-
907	Unknown (--)	Unknown (--)	-	-	-	-	-	-	-	-	-	-	-	-
908	Unknown (--)	Unknown (--)	-	-	-	-	-	-	-	-	-	-	-	-
909	Unknown (--)	Unknown (--)	-	-	-	-	-	-	-	-	-	-	-	-
910	Unknown (--)	Unknown (--)	-	-	-	-	-	-	-	-	-	-	-	-
911	Unknown (--)	Unknown (--)	-	-	-	-	-	-	-	-	-	-	-	-
912	Unknown (--)	Unknown (--)	-	-	-	-	-	-	-	-	-	-	-	-
913	Unknown (--)	Unknown (--)	-	-	-	-	-	-	-	-	-	-	-	-
914	Unknown (--)	Unknown (--)	-	-	-	-	-	-	-	-	-	-	-	-
915	Unknown (--)	Unknown (--)	-	-	-	-	-	-	-	-	-	-	-	-
916	Unknown (--)	Unknown (--)	-	-	-	-	-	-	-	-	-	-	-	-
917	Unknown (--)	Unknown (--)	-	-	-	-	-	-	-	-	-	-	-	-
918	Unknown (--)	Unknown (--)	-	-	-	-	-	-	-	-	-	-	-	-
919	Unknown (--)	Unknown (--)	-	-	-	-	-	-	-	-	-	-	-	-
920	Unknown (--)	Unknown (--)	-	-	-	-	-	-	-	-	-	-	-	-
921	Unknown (--)	Unknown (--)	-	-	-	-	-	-	-	-	-	-	-	-
922	Unknown (--)	Unknown (--)	-	-	-	-	-	-	-	-	-	-	-	-
924	Unknown (--)	Unknown (--)	-	-	-	-	-	-	-	-	-	-	-	-
925	Unknown (--)	Unknown (--)	-	-	-	-	-	-	-	-	-	-	-	-
926	Unknown (--)	Unknown (--)	-	-	-	-	-	-	-	-	-	-	-	-
927	Unknown (--)	Unknown (--)	-	-	-	-	-	-	-	-	-	-	-	-
928	Unknown (--)	Unknown (--)	-	-	-	-	-	-	-	-	-	-	-	-
929	Unknown (--)	Unknown (--)	-	-	-	-	-	-	-	-	-	-	-	-
930	Unknown (--)	Unknown (--)	-	-	-	-	-	-	-	-	-	-	-	-
931	Unknown (--)	Unknown (--)	-	-	-	-	-	-	-	-	-	-	-	-
932	Unknown (--)	Unknown (--)	-	-	-	-	-	-	-	-	-	-	-	-
933	Unknown (--)	Unknown (--)	-	-	-	-	-	-	-	-	-	-	-	-
